# Supplementary material for: Congruent evolutionary responses of European steppe biota to late Quaternary climate change
Source: Nat Commun. 2022 Apr 8;13:1921. doi: 10.1038/s41467-022-29267-8 (PMC8993823; doi:10.1038/s41467-022-29267-8)
Supplement: Supplementary file 5 — Source Data [file 41467_2022_29267_MOESM5_ESM.xlsx]

## Sheet: Supplementary Data 1
Species	Ind ID	Pop ID	STRUCTURE	bpp	Stairway Plot	CNN	Latitude	Longitude	Altitude	SRA accession number	Collector
Euphorbia seguieriana	5_1	5	1	0	1	1	41.9117	0.952222	270	SAMN11476567	A. Hilpold & M. Prahmsohler
Euphorbia seguieriana	5_2	5	1	0	1	1	41.9117	0.952222	270	SAMN11476568	A. Hilpold & M. Prahmsohler
Euphorbia seguieriana	5_3	5	1	0	1	1	41.9117	0.952222	270	SAMN11476569	A. Hilpold & M. Prahmsohler
Euphorbia seguieriana	8_1	8	1	0	1	1	42.3914	1.85111	1050	SAMN11476606	A. Hilpold & M. Prahmsohler
Euphorbia seguieriana	8_2	8	1	0	1	1	42.3914	1.85111	1050	SAMN11476607	A. Hilpold & M. Prahmsohler
Euphorbia seguieriana	17_1	17	1	1	1	1	43.8717	3.30111	730	SAMN11476680	B. Frajman
Euphorbia seguieriana	17_2	17	1	0	1	1	43.8717	3.30111	730	SAMN11476681	B. Frajman
Euphorbia seguieriana	17_3	17	1	0	1	1	43.8717	3.30111	730	SAMN11476682	B. Frajman
Euphorbia seguieriana	20_1	20	1	0	1	1	43.5683	4.8286	10	SAMN11476639	A. Hilpold, P. Schönswetter, M. Prahmsohler
Euphorbia seguieriana	20_2	20	1	0	1	1	43.5683	4.8286	10	SAMN11476640	A. Hilpold, P. Schönswetter, M. Prahmsohler
Euphorbia seguieriana	22_1	22	1	0	1	1	44.1742	5.2793	1870	SAMN11476636	A. Hilpold, P. Schönswetter, M. Prahmsohler
Euphorbia seguieriana	22_2	22	1	1	1	1	44.1742	5.2793	1870	SAMN11476637	A. Hilpold, P. Schönswetter, M. Prahmsohler
Euphorbia seguieriana	22_3	22	1	0	1	1	44.1742	5.2793	1870	SAMN11476638	A. Hilpold, P. Schönswetter, M. Prahmsohler
Euphorbia seguieriana	24_1	24	1	0	1	1	43.8133	5.8327	290	SAMN11476676	A. Hilpold, P. Schönswetter, M. Prahmsohler
Euphorbia seguieriana	24_2	24	1	0	1	1	43.8133	5.8327	290	SAMN11476677	A. Hilpold, P. Schönswetter, M. Prahmsohler
Euphorbia seguieriana	24_3	24	1	0	1	1	43.8133	5.8327	290	SAMN11476678	A. Hilpold, P. Schönswetter, M. Prahmsohler
Euphorbia seguieriana	55_1	55	1	0	1	1	45.145	7.12222	520	SAMN11476689	P. Schönswetter
Euphorbia seguieriana	55_2	55	1	0	1	1	45.145	7.12222	520	SAMN11476690	P. Schönswetter
Euphorbia seguieriana	55_3	55	1	1	1	1	45.145	7.12222	520	SAMN11476691	P. Schönswetter
Euphorbia seguieriana	57_1	57	1	1	1	1	45.2807	6.82325	1399	SAMN11476593	E. Trucchi
Euphorbia seguieriana	57_2	57	1	0	1	1	45.2807	6.82325	1399	SAMN11476594	E. Trucchi
Euphorbia seguieriana	57_3	57	1	0	1	1	45.2807	6.82325	1399	SAMN11476595	E. Trucchi
Euphorbia seguieriana	60_1	60	1	1	1	1	45.2514	6.78543	1418	SAMN11476590	E. Trucchi
Euphorbia seguieriana	60_2	60	1	1	1	1	45.2514	6.78543	1418	SAMN11476591	E. Trucchi
Euphorbia seguieriana	60_3	60	1	0	1	1	45.2514	6.78543	1418	SAMN11476592	E. Trucchi
Euphorbia seguieriana	61_1	61	1	0	1	1	45.224	6.74411	1484	SAMN11476587	E. Trucchi
Euphorbia seguieriana	61_2	61	1	0	1	1	45.224	6.74411	1484	SAMN11476588	E. Trucchi
Euphorbia seguieriana	61_3	61	1	0	1	1	45.224	6.74411	1484	SAMN11476589	E. Trucchi
Euphorbia seguieriana	71_1	71	1	0	1	1	45.7664	7.02429	1071	SAMN11476584	E. Trucchi
Euphorbia seguieriana	71_2	71	1	0	1	1	45.7664	7.02429	1071	SAMN11476585	E. Trucchi
Euphorbia seguieriana	71_3	71	1	1	1	1	45.7664	7.02429	1071	SAMN11476683	E. Trucchi
Euphorbia seguieriana	75_1	75	1	0	1	1	45.7002	7.22579	761	SAMN11476684	E. Trucchi
Euphorbia seguieriana	75_2	75	1	0	1	1	45.7002	7.22579	761	SAMN11476685	E. Trucchi
Euphorbia seguieriana	75_3	75	1	0	1	1	45.7002	7.22579	761	SAMN11476686	E. Trucchi
Euphorbia seguieriana	77_1	77	1	0	1	1	45.7596	7.4392	1357	SAMN11476586	E. Trucchi
Euphorbia seguieriana	77_2	77	1	0	1	1	45.7596	7.4392	1357	SAMN11476687	E. Trucchi
Euphorbia seguieriana	77_3	77	1	0	1	1	45.7596	7.4392	1357	SAMN11476688	E. Trucchi
Euphorbia seguieriana	79_1	79	1	0	1	1	46.1019	7.06333	685	SAMN11476576	C. Gilli
Euphorbia seguieriana	79_2	79	1	0	1	1	46.1019	7.06333	685	SAMN11476695	C. Gilli
Euphorbia seguieriana	79_3	79	1	1	1	1	46.1019	7.06333	685	SAMN11476696	C. Gilli
Euphorbia seguieriana	85_1	85	1	0	1	1	46.3047	7.50889	1000	SAMN11476609	A. Hilpold & M. Prahmsohler
Euphorbia seguieriana	85_2	85	1	0	1	1	46.3047	7.50889	1000	SAMN11476610	A. Hilpold & M. Prahmsohler
Euphorbia seguieriana	85_3	85	1	0	1	1	46.3047	7.50889	1000	SAMN11476611	A. Hilpold & M. Prahmsohler
Euphorbia seguieriana	96_1	96	1	1	1	1	46.6124	10.5786	954	SAMN11476556	P. Kirschner
Euphorbia seguieriana	96_2	96	1	0	1	1	46.6124	10.5786	954	SAMN11476557	P. Kirschner
Euphorbia seguieriana	96_3	96	1	0	1	1	46.6124	10.5786	954	SAMN11476558	P. Kirschner
Euphorbia seguieriana	101_1	101	1	0	1	1	46.6278	10.8094	777	SAMN11476573	P. Schönswetter
Euphorbia seguieriana	101_2	101	1	0	1	1	46.6278	10.8094	777	SAMN11476574	P. Schönswetter
Euphorbia seguieriana	101_3	101	1	0	1	1	46.6278	10.8094	777	SAMN11476575	P. Schönswetter
Euphorbia seguieriana	103_1	103	1	1	1	1	46.6224	10.8455	725	SAMN11476697	P. Kirschner
Euphorbia seguieriana	103_2	103	1	0	1	1	46.6224	10.8455	725	SAMN11476698	P. Kirschner
Euphorbia seguieriana	103_3	103	1	0	1	1	46.6224	10.8455	725	SAMN11476699	P. Kirschner
Euphorbia seguieriana	106_1	106	1	0	1	1	46.6486	10.9841	563	SAMN11476599	P. Kirschner
Euphorbia seguieriana	106_2	106	1	0	1	1	46.6486	10.9841	563	SAMN11476600	P. Kirschner
Euphorbia seguieriana	106_3	106	1	0	1	1	46.6486	10.9841	563	SAMN11476601	P. Kirschner
Euphorbia seguieriana	129_1	129	1	0	1	1	46.2311	11.0753	311	SAMN11476643	B. Frajman & P. Schönswetter
Euphorbia seguieriana	129_2	129	1	1	1	1	46.2311	11.0753	311	SAMN11476644	B. Frajman & P. Schönswetter
Euphorbia seguieriana	129_3	129	1	0	1	1	46.2311	11.0753	311	SAMN11476645	B. Frajman & P. Schönswetter
Euphorbia seguieriana	130_1	130	1	0	1	1	45.9483	11.1119	245	SAMN11476646	B. Frajman & P. Schönswetter
Euphorbia seguieriana	130_2	130	1	0	1	1	45.9483	11.1119	245	SAMN11476647	B. Frajman & P. Schönswetter
Euphorbia seguieriana	130_3	130	1	0	1	1	45.9483	11.1119	245	SAMN11476648	B. Frajman & P. Schönswetter
Euphorbia seguieriana	162_1	162	1	0	1	1	48.1056	7.68361	321	SAMN11476633	B. Frajman & P. Kirschner
Euphorbia seguieriana	162_2	162	1	0	1	1	48.1056	7.68361	321	SAMN11476634	B. Frajman & P. Kirschner
Euphorbia seguieriana	162_3	162	1	0	1	1	48.1056	7.68361	321	SAMN11476635	B. Frajman & P. Kirschner
Euphorbia seguieriana	166_1	166	1	0	1	1	50.015	8.20139	130	SAMN11476630	B. Frajman & P. Kirschner
Euphorbia seguieriana	166_2	166	1	0	1	1	50.015	8.20139	130	SAMN11476631	B. Frajman & P. Kirschner
Euphorbia seguieriana	166_3	166	1	1	1	1	50.015	8.20139	130	SAMN11476632	B. Frajman & P. Kirschner
Euphorbia seguieriana	167_1	167	1	0	1	1	49.3522	8.63778	111	SAMN11476673	B. Frajman & P. Kirschner
Euphorbia seguieriana	167_2	167	1	0	1	1	49.3522	8.63778	111	SAMN11476674	B. Frajman & P. Kirschner
Euphorbia seguieriana	167_3	167	1	0	1	1	49.3522	8.63778	111	SAMN11476675	B. Frajman & P. Kirschner
Euphorbia seguieriana	168_1	168	1	0	1	1	49.8702	9.86205	291	SAMN11476641	E. Zaveska
Euphorbia seguieriana	168_2	168	1	0	1	1	49.8702	9.86205	291	SAMN11476642	E. Zaveska
Euphorbia seguieriana	170_1	170	1	0	0	0	51.1822	10.5744	221	SAMN11476670	E.Zaveska
Euphorbia seguieriana	170_2	170	1	0	0	0	51.1822	10.5744	221	SAMN11476671	E.Zaveska
Euphorbia seguieriana	170_3	170	1	0	0	0	51.1822	10.5744	221	SAMN11476672	E.Zaveska
Euphorbia seguieriana	198_1	198	1	1	1	1	49.007	16.9995	229	SAMN11476649	F. Kolar
Euphorbia seguieriana	198_2	198	1	1	1	1	49.007	16.9995	229	SAMN11476650	F. Kolar
Euphorbia seguieriana	198_3	198	1	0	1	1	49.007	16.9995	229	SAMN11476651	F. Kolar
Euphorbia seguieriana	203_1	203	1	1	1	1	48.1244	16.9317	300	SAMN11476667	P. Schönswetter
Euphorbia seguieriana	203_2	203	1	0	1	1	48.1244	16.9317	300	SAMN11476668	P. Schönswetter
Euphorbia seguieriana	203_3	203	1	0	1	1	48.1244	16.9317	300	SAMN11476669	P. Schönswetter
Euphorbia seguieriana	212_1	212	1	0	1	1	47.711	17.677	113	SAMN11476655	P. Kirschner
Euphorbia seguieriana	212_2	212	1	0	1	1	47.711	17.677	113	SAMN11476656	P. Kirschner
Euphorbia seguieriana	212_3	212	1	1	1	1	47.711	17.677	113	SAMN11476657	P. Kirschner
Euphorbia seguieriana	214_1	214	1	0	1	1	46.881	17.6944	129	SAMN11476550	P. Kirschner
Euphorbia seguieriana	214_2	214	1	0	1	1	46.881	17.6944	129	SAMN11476551	P. Kirschner
Euphorbia seguieriana	214_3	214	1	0	1	1	46.881	17.6944	129	SAMN11476552	P. Kirschner
Euphorbia seguieriana	221_1	221	1	0	1	1	47.6614	18.7903	274	SAMN11476664	K. Bardy & M. Kropf
Euphorbia seguieriana	221_2	221	1	0	1	1	47.6614	18.7903	274	SAMN11476665	K. Bardy & M. Kropf
Euphorbia seguieriana	221_3	221	1	0	1	1	47.6614	18.7903	274	SAMN11476666	K. Bardy & M. Kropf
Euphorbia seguieriana	224_1	224	1	0	1	1	46.8829	19.4012	105	SAMN11476658	P. Kirschner
Euphorbia seguieriana	224_2	224	1	1	1	1	46.8829	19.4012	105	SAMN11476659	P. Kirschner
Euphorbia seguieriana	224_3	224	1	1	1	1	46.8829	19.4012	105	SAMN11476660	P. Kirschner
Euphorbia seguieriana	238_1	238	1	0	1	1	45.1316	19.5745	197	SAMN11476553	P. Kirschner
Euphorbia seguieriana	238_2	238	1	0	1	1	45.1316	19.5745	197	SAMN11476554	P. Kirschner
Euphorbia seguieriana	238_3	238	1	1	1	1	45.1316	19.5745	197	SAMN11476555	P. Kirschner
Euphorbia seguieriana	178_1	178	1	0	1	1	51.5228	11.615	100	SAMN11476562	T. Wilhalm & E. Zippel
Euphorbia seguieriana	178_2	178	1	0	1	1	51.5228	11.615	100	SAMN11476563	T. Wilhalm & E. Zippel
Euphorbia seguieriana	178_3	178	1	0	1	1	51.5228	11.615	100	SAMN11476564	T. Wilhalm & E. Zippel
Euphorbia seguieriana	210_1	210	1	0	1	1	47.7772	16.5835	190	SAMN11476559	P. Kirschner
Euphorbia seguieriana	210_2	210	1	0	1	1	47.7772	16.5835	190	SAMN11476560	P. Kirschner
Euphorbia seguieriana	210_3	210	1	0	1	1	47.7772	16.5835	190	SAMN11476561	P. Kirschner
Euphorbia seguieriana	189_1	189	1	0	1	1	48.4036	15.5738	300	SAMN11476565	C. Pachschwöll & R. Hehenberger
Euphorbia seguieriana	189_2	189	1	0	1	1	48.4036	15.5738	300	SAMN11476566	C. Pachschwöll & R. Hehenberger
Euphorbia seguieriana	189_3	189	1	1	1	1	48.4036	15.5738	300	SAMN11476605	C. Pachschwöll & R. Hehenberger
Euphorbia seguieriana	194_1	194	1	0	1	1	49.1086	16.1831	353	SAMN11476577	L. Ekrt
Euphorbia seguieriana	194_2	194	1	1	1	1	49.1086	16.1831	353	SAMN11476578	L. Ekrt
Euphorbia seguieriana	194_3	194	1	1	1	1	49.1086	16.1831	353	SAMN11476579	L. Ekrt
Euphorbia seguieriana	242_1	242	1	0	1	1	44.9908	20.9575	165	SAMN11476661	B. Frajman & P. Schönswetter
Euphorbia seguieriana	242_2	242	1	0	1	1	44.9908	20.9575	165	SAMN11476662	B. Frajman & P. Schönswetter
Euphorbia seguieriana	242_3	242	1	0	1	1	44.9908	20.9575	165	SAMN11476663	B. Frajman & P. Schönswetter
Euphorbia seguieriana	187_1	187	1	0	1	1	50.2134	14.3569	206	SAMN11476544	F. Kolar
Euphorbia seguieriana	187_2	187	1	0	1	1	50.2134	14.3569	206	SAMN11476545	F. Kolar
Euphorbia seguieriana	187_3	187	1	1	1	1	50.2134	14.3569	206	SAMN11476546	F. Kolar
Euphorbia seguieriana	11_1	11	1	1	1	1	42.1661	3.01389	15	SAMN11476612	A. Hilpold & M. Prahmsohler
Euphorbia seguieriana	11_2	11	1	1	1	1	42.1661	3.01389	15	SAMN11476613	A. Hilpold & M. Prahmsohler
Euphorbia seguieriana	11_3	11	1	1	1	1	42.1661	3.01389	15	SAMN11476614	A. Hilpold & M. Prahmsohler
Euphorbia seguieriana	233_1	233	1	0	1	1	46.7911	23.9664	385	SAMN11476602	E. Ruprecht
Euphorbia seguieriana	233_2	233	1	0	1	1	46.7911	23.9664	385	SAMN11476603	E. Ruprecht
Euphorbia seguieriana	233_3	233	1	0	1	1	46.7911	23.9664	385	SAMN11476604	E. Ruprecht
Euphorbia seguieriana	83_2	83	1	0	1	1	46.1722	7.40778	960	SAMN11476693	C. Gilli
Euphorbia seguieriana	83_3	83	1	0	1	1	46.1722	7.40778	960	SAMN11476694	C. Gilli
Euphorbia seguieriana	283_1	283	1	1	1	1	44.7562	28.9356	2	SAMN11476547	P. Kirschner
Euphorbia seguieriana	283_2	283	1	1	1	1	44.7562	28.9356	2	SAMN11476548	P. Kirschner
Euphorbia seguieriana	283_3	283	1	0	1	1	44.7562	28.9356	2	SAMN11476549	P. Kirschner
Euphorbia seguieriana	267_1	267	1	0	1	1	49.3961	26.0831	376	SAMN11476621	E.Zaveska, P. Kirschner
Euphorbia seguieriana	267_2	267	1	1	1	1	49.3961	26.0831	376	SAMN11476622	E.Zaveska, P. Kirschner
Euphorbia seguieriana	267_3	267	1	0	1	1	49.3961	26.0831	376	SAMN11476623	E.Zaveska, P. Kirschner
Euphorbia seguieriana	278_1	278	1	0	1	1	46.6114	30.2972	60	SAMN11476624	B. Frajman & P. Schönswetter
Euphorbia seguieriana	278_2	278	1	0	1	1	46.6114	30.2972	60	SAMN11476625	B. Frajman & P. Schönswetter
Euphorbia seguieriana	278_3	278	1	0	1	1	46.6114	30.2972	60	SAMN11476626	B. Frajman & P. Schönswetter
Euphorbia seguieriana	285_1	285	1	0	1	1	43.6401	28.5719	10	SAMN11476652	P. Kirschner
Euphorbia seguieriana	285_2	285	1	0	1	1	43.6401	28.5719	10	SAMN11476653	P. Kirschner
Euphorbia seguieriana	285_3	285	1	0	1	1	43.6401	28.5719	10	SAMN11476654	P. Kirschner
Euphorbia seguieriana	309_1	309	1	0	1	1	50.3387	57.2653	260	SAMN11476540	A. Hilpold
Euphorbia seguieriana	309_2	309	1	0	1	1	50.3387	57.2653	260	SAMN11476541	A. Hilpold
Euphorbia seguieriana	308_1	308	1	1	1	1	50.1342	57.3003	306	SAMN11476542	A. Hilpold
Euphorbia seguieriana	308_2	308	1	0	1	1	50.1342	57.3003	306	SAMN11476543	A. Hilpold
Omocestus petraeus	100_1	100	1	0	1	1	46.6328	10.724	1097	SAMN11465960	P. Kirschner
Omocestus petraeus	100_2	100	1	0	0	0	46.6328	10.724	1097	SAMN11465961	P. Kirschner
Omocestus petraeus	100_3	100	1	0	0	0	46.6328	10.724	1097	SAMN11465962	P. Kirschner
Omocestus petraeus	102_1	102	1	1	1	1	46.6226	10.8454	731	SAMN11466111	P. Kirschner
Omocestus petraeus	102_2	102	1	0	0	0	46.6226	10.8454	731	SAMN11466112	P. Kirschner
Omocestus petraeus	102_3	102	1	1	1	0	46.6226	10.8454	731	SAMN11466113	P. Kirschner
Omocestus petraeus	105_1	105	1	0	0	0	46.6476	10.9732	564	SAMN11466028	P. Kirschner
Omocestus petraeus	105_2	105	1	0	0	0	46.6476	10.9732	564	SAMN11466029	P. Kirschner
Omocestus petraeus	105_3	105	1	0	0	0	46.6476	10.9732	564	SAMN11466030	P. Kirschner
Omocestus petraeus	126_1	126	1	0	0	0	46.5172	11.4976	880	SAMN11465957	A. Hilpold
Omocestus petraeus	126_2	126	1	0	0	0	46.5172	11.4976	880	SAMN11465958	A. Hilpold
Omocestus petraeus	126_3	126	1	0	0	0	46.5172	11.4976	880	SAMN11465959	A. Hilpold
Omocestus petraeus	127_1	127	1	0	0	0	46.3384	11.2913	388	SAMN11466108	P. Kirschner
Omocestus petraeus	127_2	127	1	0	0	0	46.3384	11.2913	388	SAMN11466109	P. Kirschner
Omocestus petraeus	127_3	127	1	1	1	0	46.3384	11.2913	388	SAMN11466110	P. Kirschner
Omocestus petraeus	13_1	13	1	0	0	0	42.4684	2.9123	708	SAMN11466061	A. Hilpold, P. Schönswetter, M. Prahmsohler
Omocestus petraeus	13_2	13	1	0	0	0	42.4684	2.9123	708	SAMN11466062	A. Hilpold, P. Schönswetter, M. Prahmsohler
Omocestus petraeus	13_3	13	1	0	0	0	42.4684	2.9123	708	SAMN11466063	A. Hilpold, P. Schönswetter, M. Prahmsohler
Omocestus petraeus	138_1	138	1	0	0	0	46.0135	12.7291	69	SAMN11466090	P. Kirschner, B. Frajman
Omocestus petraeus	138_2	138	1	0	0	0	46.0135	12.7291	69	SAMN11466091	P. Kirschner, B. Frajman
Omocestus petraeus	138_3	138	1	1	1	1	46.0135	12.7291	69	SAMN11466092	P. Kirschner, B. Frajman
Omocestus petraeus	140_1	140	1	0	0	0	45.8443	13.5182	100	SAMN11466105	B. Frajman & P. Kirschner
Omocestus petraeus	140_2	140	1	0	0	0	45.8443	13.5182	100	SAMN11466106	B. Frajman & P. Kirschner
Omocestus petraeus	140_3	140	1	1	1	0	45.8443	13.5182	100	SAMN11466107	B. Frajman & P. Kirschner
Omocestus petraeus	144_1	144	1	0	0	0	44.773	14.7833	335	SAMN11466034	P. Kirschner
Omocestus petraeus	144_2	144	1	0	0	0	44.773	14.7833	335	SAMN11466035	P. Kirschner
Omocestus petraeus	144_3	144	1	1	1	1	44.773	14.7833	335	SAMN11466036	P. Kirschner
Omocestus petraeus	145_1	145	1	1	1	1	44.2247	16.0673	600	SAMN11466114	P. Kirschner
Omocestus petraeus	145_2	145	1	1	1	0	44.2247	16.0673	600	SAMN11466115	P. Kirschner
Omocestus petraeus	145_3	145	1	1	1	1	44.2247	16.0673	600	SAMN11466116	P. Kirschner
Omocestus petraeus	146_1	146	1	1	1	1	44.8364	9.47769	668	SAMN11466079	B. Frajman & P. Kirschner
Omocestus petraeus	146_2	146	1	1	1	0	44.8364	9.47769	668	SAMN11466080	B. Frajman & P. Kirschner
Omocestus petraeus	146_3	146	1	0	0	0	44.8364	9.47769	668	SAMN11466081	B. Frajman & P. Kirschner
Omocestus petraeus	149_1	149	1	0	0	0	43.0315	13.1171	902	SAMN11466087	B. Frajman & P. Kirschner
Omocestus petraeus	149_2	149	1	0	0	0	43.0315	13.1171	902	SAMN11466088	B. Frajman & P. Kirschner
Omocestus petraeus	149_3	149	1	0	0	0	43.0315	13.1171	902	SAMN11466089	B. Frajman & P. Kirschner
Omocestus petraeus	150_1	150	1	0	0	0	42.9979	13.2388	1393	SAMN11466082	B. Frajman & P. Kirschner
Omocestus petraeus	150_2	150	1	0	0	0	42.9979	13.2388	1393	SAMN11466083	B. Frajman & P. Kirschner
Omocestus petraeus	151_1	151	1	0	0	0	42.7704	13.1695	1493	SAMN11466084	B. Frajman & P. Kirschner
Omocestus petraeus	151_2	151	1	1	1	1	42.7704	13.1695	1493	SAMN11466085	B. Frajman & P. Kirschner
Omocestus petraeus	151_3	151	1	1	1	0	42.7704	13.1695	1493	SAMN11466086	B. Frajman & P. Kirschner
Omocestus petraeus	153_1	153	1	0	0	0	42.7112	12.7645	981	SAMN11466102	P. Kirschner, B. Frajman
Omocestus petraeus	153_2	153	1	0	0	0	42.7112	12.7645	981	SAMN11466103	P. Kirschner, B. Frajman
Omocestus petraeus	153_3	153	1	0	0	0	42.7112	12.7645	981	SAMN11466104	P. Kirschner, B. Frajman
Omocestus petraeus	154_1	154	1	0	0	0	42.4509	12.9846	1710	SAMN11466099	B. Frajman & P. Kirschner
Omocestus petraeus	154_2	154	1	1	1	0	42.4509	12.9846	1710	SAMN11466100	B. Frajman & P. Kirschner
Omocestus petraeus	154_3	154	1	0	0	0	42.4509	12.9846	1710	SAMN11466101	B. Frajman & P. Kirschner
Omocestus petraeus	158_1	158	1	0	0	0	42.3373	13.5797	1090	SAMN11466096	B. Frajman & P. Kirschner
Omocestus petraeus	158_2	158	1	0	0	0	42.3373	13.5797	1090	SAMN11466097	B. Frajman & P. Kirschner
Omocestus petraeus	158_3	158	1	0	0	0	42.3373	13.5797	1090	SAMN11466098	B. Frajman & P. Kirschner
Omocestus petraeus	16_1	16	1	0	0	0	43.5795	3.6548	287	SAMN11466049	A. Hilpold, P. Schönswetter, M. Prahmsohler
Omocestus petraeus	16_2	16	1	0	0	0	43.5795	3.6548	287	SAMN11466050	A. Hilpold, P. Schönswetter, M. Prahmsohler
Omocestus petraeus	16_3	16	1	1	1	1	43.5795	3.6548	287	SAMN11466051	A. Hilpold, P. Schönswetter, M. Prahmsohler
Omocestus petraeus	161_1	161	1	1	1	1	41.6943	15.7669	635	SAMN11466093	B. Frajman & P. Kirschner
Omocestus petraeus	161_2	161	1	0	0	0	41.6943	15.7669	635	SAMN11466094	B. Frajman & P. Kirschner
Omocestus petraeus	161_3	161	1	0	0	0	41.6943	15.7669	635	SAMN11466095	B. Frajman & P. Kirschner
Omocestus petraeus	19_1	19	1	0	0	0	45.3106	4.6462	584	SAMN11466067	A. Hilpold, P. Schönswetter, M. Prahmsohler
Omocestus petraeus	19_2	19	1	0	0	0	45.3106	4.6462	584	SAMN11466068	A. Hilpold, P. Schönswetter, M. Prahmsohler
Omocestus petraeus	19_3	19	1	0	0	0	45.3106	4.6462	584	SAMN11466069	A. Hilpold, P. Schönswetter, M. Prahmsohler
Omocestus petraeus	195_1	195	1	1	0	0	49.1092	16.1859	374	SAMN11466006	P. Kirschner
Omocestus petraeus	195_2	195	1	0	0	0	49.1092	16.1859	374	SAMN11466007	P. Kirschner
Omocestus petraeus	195_3	195	1	1	0	1	49.1092	16.1859	374	SAMN11466008	P. Kirschner
Omocestus petraeus	207_1	207	1	0	0	0	47.9528	16.7722	122	SAMN11466031	P. Kirschner
Omocestus petraeus	207_2	207	1	0	0	0	47.9528	16.7722	122	SAMN11466032	P. Kirschner
Omocestus petraeus	207_3	207	1	1	1	0	47.9528	16.7722	122	SAMN11466033	P. Kirschner
Omocestus petraeus	21_1	21	1	0	0	0	43.6027	4.97	49	SAMN11466055	A. Hilpold, P. Schönswetter, M. Prahmsohler
Omocestus petraeus	21_2	21	1	0	0	0	43.6027	4.97	49	SAMN11466056	A. Hilpold, P. Schönswetter, M. Prahmsohler
Omocestus petraeus	21_3	21	1	0	0	0	43.6027	4.97	49	SAMN11466057	A. Hilpold, P. Schönswetter, M. Prahmsohler
Omocestus petraeus	216_1	216	1	0	0	0	47.0996	18.0234	225	SAMN11465998	P. Kirschner
Omocestus petraeus	216_2	216	1	1	0	1	47.0996	18.0234	225	SAMN11465999	P. Kirschner
Omocestus petraeus	216_3	216	1	0	0	0	47.0996	18.0234	225	SAMN11466000	P. Kirschner
Omocestus petraeus	23_1	23	1	1	1	0	44.2374	5.4705	844	SAMN11466058	A. Hilpold, P. Schönswetter, M. Prahmsohler
Omocestus petraeus	23_2	23	1	0	0	0	44.2374	5.4705	844	SAMN11466059	A. Hilpold, P. Schönswetter, M. Prahmsohler
Omocestus petraeus	23_3	23	1	0	0	0	44.2374	5.4705	844	SAMN11466060	A. Hilpold, P. Schönswetter, M. Prahmsohler
Omocestus petraeus	240_1	240	1	1	0	0	45.0156	20.9564	148	SAMN11465992	P. Kirschner
Omocestus petraeus	240_2	240	1	0	0	0	45.0156	20.9564	148	SAMN11465993	P. Kirschner
Omocestus petraeus	240_3	240	1	0	0	0	45.0156	20.9564	148	SAMN11465994	P. Kirschner
Omocestus petraeus	25_1	25	1	0	0	0	43.7107	6.511	898	SAMN11466070	A. Hilpold, P. Schönswetter, M. Prahmsohler
Omocestus petraeus	25_2	25	1	0	0	0	43.7107	6.511	898	SAMN11466071	A. Hilpold, P. Schönswetter, M. Prahmsohler
Omocestus petraeus	25_3	25	1	1	1	1	43.7107	6.511	898	SAMN11466072	A. Hilpold, P. Schönswetter, M. Prahmsohler
Omocestus petraeus	253_1	253	1	0	0	0	40.2254	21.5913	836	SAMN11465986	P. Kirschner
Omocestus petraeus	253_2	253	1	0	0	0	40.2254	21.5913	836	SAMN11465987	P. Kirschner
Omocestus petraeus	253_3	253	1	1	1	1	40.2254	21.5913	836	SAMN11465988	P. Kirschner
Omocestus petraeus	256_1	256	1	1	0	0	41.5038	23.314	177	SAMN11465995	P. Kirschner
Omocestus petraeus	256_2	256	1	1	0	1	41.5038	23.314	177	SAMN11465996	P. Kirschner
Omocestus petraeus	256_3	256	1	0	0	0	41.5038	23.314	177	SAMN11465997	P. Kirschner
Omocestus petraeus	258_1	258	1	1	1	1	42.1376	22.9944	599	SAMN11465983	P. Kirschner
Omocestus petraeus	258_3	258	1	0	0	0	42.1376	22.9944	599	SAMN11465985	P. Kirschner
Omocestus petraeus	27_1	27	1	1	1	1	44.486	6.1922	1165	SAMN11466073	A. Hilpold, P. Schönswetter, M. Prahmsohler
Omocestus petraeus	27_2	27	1	0	0	0	44.486	6.1922	1165	SAMN11466074	A. Hilpold, P. Schönswetter, M. Prahmsohler
Omocestus petraeus	27_3	27	1	0	0	0	44.486	6.1922	1165	SAMN11466075	A. Hilpold, P. Schönswetter, M. Prahmsohler
Omocestus petraeus	282_1	282	1	0	0	0	44.8809	28.8419	50	SAMN11466003	P. Kirschner
Omocestus petraeus	282_2	282	1	0	1	0	44.8809	28.8419	50	SAMN11466004	P. Kirschner
Omocestus petraeus	282_3	282	1	0	0	0	44.8809	28.8419	50	SAMN11466005	P. Kirschner
Omocestus petraeus	284_1	284	1	0	0	0	44.1676	28.4092	21	SAMN11466001	P. Kirschner
Omocestus petraeus	284_2	284	1	0	0	0	44.1676	28.4092	21	SAMN11466002	P. Kirschner
Omocestus petraeus	287_1	287	1	0	0	0	42.7144	27.8922	134	SAMN11465989	P. Kirschner
Omocestus petraeus	287_2	287	1	1	1	1	42.7144	27.8922	134	SAMN11465990	P. Kirschner
Omocestus petraeus	287_3	287	1	0	0	0	42.7144	27.8922	134	SAMN11465991	P. Kirschner
Omocestus petraeus	292_1	292	1	0	1	0	41.9525	44.1775	591	SAMN11466046	P. Kirschner
Omocestus petraeus	292_2	292	1	0	1	0	41.9525	44.1775	591	SAMN11466047	P. Kirschner
Omocestus petraeus	298_1	298	1	0	0	0	40.4549	43.8497	1852	SAMN11466043	P. Kirschner
Omocestus petraeus	298_2	298	1	0	0	0	40.4549	43.8497	1852	SAMN11466044	P. Kirschner
Omocestus petraeus	298_3	298	1	0	0	0	40.4549	43.8497	1852	SAMN11466045	P. Kirschner
Omocestus petraeus	299_1	299	1	0	0	0	40.2735	45.2183	1933	SAMN11466024	M. Falch
Omocestus petraeus	30_1	30	1	0	0	0	44.6205	6.54391	874	SAMN11465980	E. Trucchi
Omocestus petraeus	30_2	30	1	0	0	0	44.6205	6.54391	874	SAMN11465981	E. Trucchi
Omocestus petraeus	30_3	30	1	1	1	1	44.6205	6.54391	874	SAMN11465982	E. Trucchi
Omocestus petraeus	300_1	300	1	0	0	0	40.274	45.2209	1923	SAMN11466037	P. Kirschner
Omocestus petraeus	300_2	300	1	0	0	0	40.274	45.2209	1923	SAMN11466038	P. Kirschner
Omocestus petraeus	300_3	300	1	0	0	0	40.274	45.2209	1923	SAMN11466039	P. Kirschner
Omocestus petraeus	304_1	304	1	0	1	0	39.5218	46.0746	1655	SAMN11466040	P. Kirschner
Omocestus petraeus	304_2	304	1	0	1	0	39.5218	46.0746	1655	SAMN11466041	P. Kirschner
Omocestus petraeus	304_3	304	1	0	0	0	39.5218	46.0746	1655	SAMN11466042	P. Kirschner
Omocestus petraeus	308_1	308	1	0	0	0	50.1342	57.3003	306	SAMN11466012	A. Hilpold
Omocestus petraeus	308_2	308	1	0	1	0	50.1342	57.3003	306	SAMN11466013	A. Hilpold
Omocestus petraeus	308_3	308	1	0	0	0	50.1342	57.3003	306	SAMN11466014	A. Hilpold
Omocestus petraeus	31_1	31	1	0	0	0	44.6713	6.62859	1036	SAMN11465974	E. Trucchi
Omocestus petraeus	31_2	31	1	0	0	0	44.6713	6.62859	1036	SAMN11465975	E. Trucchi
Omocestus petraeus	31_3	31	1	0	0	0	44.6713	6.62859	1036	SAMN11465976	E. Trucchi
Omocestus petraeus	311_1	311	1	0	0	0	50.6403	57.7786	306	SAMN11466009	A. Hilpold
Omocestus petraeus	311_2	311	1	0	0	0	50.6403	57.7786	306	SAMN11466010	A. Hilpold
Omocestus petraeus	311_3	311	1	0	0	0	50.6403	57.7786	306	SAMN11466011	A. Hilpold
Omocestus petraeus	316_1	316	1	0	0	0	44.2206	77.7053	945	SAMN11466021	A. Hilpold
Omocestus petraeus	316_2	316	1	0	0	0	44.2206	77.7053	945	SAMN11466022	A. Hilpold
Omocestus petraeus	316_3	316	1	0	0	0	44.2206	77.7053	945	SAMN11466023	A. Hilpold
Omocestus petraeus	317_1	317	1	0	0	0	44.2919	78.188	1083	SAMN11466015	A. Hilpold
Omocestus petraeus	317_2	317	1	0	0	0	44.2919	78.188	1083	SAMN11466016	A. Hilpold
Omocestus petraeus	317_3	317	1	0	0	0	44.2919	78.188	1083	SAMN11466017	A. Hilpold
Omocestus petraeus	318_1	318	1	0	1	0	43.4558	78.6501	1095	SAMN11466018	A. Hilpold
Omocestus petraeus	318_2	318	1	0	0	0	43.4558	78.6501	1095	SAMN11466019	A. Hilpold
Omocestus petraeus	318_3	318	1	0	0	0	43.4558	78.6501	1095	SAMN11466020	A. Hilpold
Omocestus petraeus	40_1	40	1	0	0	0	44.7405	6.5724	1116	SAMN11466064	A. Hilpold, P. Schönswetter, M. Prahmsohler
Omocestus petraeus	40_2	40	1	1	1	1	44.7405	6.5724	1116	SAMN11466065	A. Hilpold, P. Schönswetter, M. Prahmsohler
Omocestus petraeus	40_3	40	1	1	1	0	44.7405	6.5724	1116	SAMN11466066	A. Hilpold, P. Schönswetter, M. Prahmsohler
Omocestus petraeus	42_1	42	1	0	0	0	44.8146	6.5674	1166	SAMN11465969	E. Trucchi
Omocestus petraeus	42_2	42	1	0	0	0	44.8146	6.5674	1166	SAMN11465970	E. Trucchi
Omocestus petraeus	48_1	48	1	0	0	0	45.0428	6.8112	1099	SAMN11466052	E. Trucchi
Omocestus petraeus	48_2	48	1	0	0	0	45.0428	6.8112	1099	SAMN11466053	E. Trucchi
Omocestus petraeus	48_3	48	1	0	0	0	45.0428	6.8112	1099	SAMN11466054	E. Trucchi
Omocestus petraeus	6_1	6	1	0	0	0	42.3764	1.8088	1179	SAMN11466048	A. Hilpold, P. Schönswetter, M. Prahmsohler
Omocestus petraeus	71_1	71	1	0	0	0	45.7664	7.02429	1071	SAMN11465966	E. Trucchi
Omocestus petraeus	71_2	71	1	0	0	0	45.7664	7.02429	1071	SAMN11465967	E. Trucchi
Omocestus petraeus	71_3	71	1	0	0	0	45.7664	7.02429	1071	SAMN11465968	E. Trucchi
Omocestus petraeus	74_1	74	1	0	0	0	45.6911	7.20454	1024	SAMN11465971	E. Trucchi
Omocestus petraeus	74_2	74	1	1	1	0	45.6911	7.20454	1024	SAMN11465972	E. Trucchi
Omocestus petraeus	74_3	74	1	0	0	0	45.6911	7.20454	1024	SAMN11465973	E. Trucchi
Omocestus petraeus	77_1	77	1	0	0	0	45.7596	7.4392	1357	SAMN11465963	E. Trucchi
Omocestus petraeus	77_3	77	1	0	0	0	45.7596	7.4392	1357	SAMN11465965	E. Trucchi
Omocestus petraeus	78_1	78	1	0	0	0	45.7402	7.68391	1180	SAMN11465977	E. Trucchi
Omocestus petraeus	78_2	78	1	0	0	0	45.7402	7.68391	1180	SAMN11465978	E. Trucchi
Omocestus petraeus	78_3	78	1	0	0	0	45.7402	7.68391	1180	SAMN11465979	E. Trucchi
Omocestus petraeus	92_1	92	1	0	0	0	46.6792	10.5598	1059	SAMN11466025	P. Kirschner
Omocestus petraeus	92_2	92	1	0	0	0	46.6792	10.5598	1059	SAMN11466026	P. Kirschner
Omocestus petraeus	92_3	92	1	0	0	0	46.6792	10.5598	1059	SAMN11466027	P. Kirschner
Omocestus petraeus	94_1	94	1	0	0	0	46.6792	10.5598	1062	SAMN11466076	P. Kirschner
Omocestus petraeus	94_2	94	1	0	0	0	46.6792	10.5598	1062	SAMN11466077	P. Kirschner
Omocestus petraeus	94_3	94	1	0	0	0	46.6792	10.5598	1062	SAMN11466078	P. Kirschner
Plagiolepis taurica	1_1	1	1	0	0	0	46.322	7.568	583	SAMN11465743	E. Trucchi
Plagiolepis taurica	1_2	1	1	1	1	1	46.322	7.568	583	SAMN11465744	E. Trucchi
Plagiolepis taurica	1_3	1	1	0	1	0	46.322	7.568	583	SAMN11465745	E. Trucchi
Plagiolepis taurica	10_1	10	1	0	0	0	45.688	7.18	938	SAMN11465738	E. Trucchi
Plagiolepis taurica	10_2	10	1	1	1	1	45.688	7.18	938	SAMN11465739	E. Trucchi
Plagiolepis taurica	10_3	10	1	0	1	0	45.688	7.18	938	SAMN11465740	E. Trucchi
Plagiolepis taurica	105_1	105	1	1	0	1	47.938	16.718	178	SAMN11465741	P. Kirschner
Plagiolepis taurica	105_2	105	1	0	0	0	47.938	16.718	178	SAMN11465742	P. Kirschner
Plagiolepis taurica	120_1	120	1	0	1	0	43.456	78.65	1095	SAMN11465746	A. Hilpold
Plagiolepis taurica	120_2	120	1	0	1	0	43.456	78.65	1095	SAMN11465747	A. Hilpold
Plagiolepis taurica	127_1	127	1	0	0	0	50.359	57.355	259	SAMN11465748	A. Hilpold
Plagiolepis taurica	127_2	127	1	0	0	0	50.359	57.355	259	SAMN11465749	A. Hilpold
Plagiolepis taurica	135_1	135	1	0	0	0	43.319	78.931	1410	SAMN11465750	A. Hilpold
Plagiolepis taurica	135_2	135	1	0	0	0	43.319	78.931	1410	SAMN11465751	A. Hilpold
Plagiolepis taurica	14_1	14	1	0	1	0	45.76	7.439	1357	SAMN11465752	E. Trucchi
Plagiolepis taurica	14_2	14	1	0	1	0	45.76	7.439	1357	SAMN11465753	E. Trucchi
Plagiolepis taurica	14_3	14	1	0	0	0	45.76	7.439	1357	SAMN11465754	E. Trucchi
Plagiolepis taurica	143_1	143	1	0	0	0	48.604	20.264	248	SAMN11465755	E. Zaveska
Plagiolepis taurica	145_1	145	1	0	1	0	46.641	10.621	1385	SAMN11465756	Schlick-Steiner B.C., Florian Steiner, P. Kirschner
Plagiolepis taurica	145_2	145	1	0	0	0	46.641	10.621	1385	SAMN11465757	Schlick-Steiner B.C., Florian Steiner, P. Kirschner
Plagiolepis taurica	15_1	15	1	0	0	0	45.74	7.684	1180	SAMN11465758	E. Trucchi
Plagiolepis taurica	159_1	159	1	1	1	1	46.627	10.689	922	SAMN11465759	P. Kirschner
Plagiolepis taurica	159_2	159	1	0	1	0	46.627	10.689	922	SAMN11465760	P. Kirschner
Plagiolepis taurica	159_3	159	1	0	0	0	46.627	10.689	922	SAMN11465761	P. Kirschner
Plagiolepis taurica	160_1	160	1	0	1	0	49.87	9.862	291	SAMN11465762	E. Zaveska
Plagiolepis taurica	160_2	160	1	0	1	0	49.87	9.862	291	SAMN11465763	E. Zaveska
Plagiolepis taurica	161_1	161	1	0	0	0	45.664	14.219	537	SAMN11465764	P. Kirschner
Plagiolepis taurica	161_2	161	1	1	1	1	45.664	14.219	537	SAMN11465765	P. Kirschner
Plagiolepis taurica	161_3	161	1	0	0	0	45.664	14.219	537	SAMN11465766	P. Kirschner
Plagiolepis taurica	162_1	162	1	1	1	1	51.639	11.751	89	SAMN11465767	E. Zaveska
Plagiolepis taurica	162_2	162	1	0	0	0	51.639	11.751	89	SAMN11465768	E. Zaveska
Plagiolepis taurica	162_3	162	1	0	1	1	51.639	11.751	89	SAMN11465769	E. Zaveska
Plagiolepis taurica	169_1	169	1	0	0	0	41.498	45.289	672	SAMN11465770	P. Kirschner
Plagiolepis taurica	172_1	172	1	0	0	0	39.505	46.326	1657	SAMN11465771	P. Kirschner
Plagiolepis taurica	172_2	172	1	0	0	0	39.505	46.326	1657	SAMN11465772	P. Kirschner
Plagiolepis taurica	172_3	172	1	0	0	0	39.505	46.326	1657	SAMN11465773	P. Kirschner
Plagiolepis taurica	174_1	174	1	0	0	0	40.455	43.85	1852	SAMN11465774	P. Kirschner
Plagiolepis taurica	174_2	174	1	0	0	0	40.455	43.85	1852	SAMN11465775	P. Kirschner
Plagiolepis taurica	174_3	174	1	0	0	0	40.455	43.85	1852	SAMN11465776	P. Kirschner
Plagiolepis taurica	175_1	175	1	0	0	0	41.868	43.41	824	SAMN11465777	P. Kirschner
Plagiolepis taurica	175_2	175	1	0	0	0	41.868	43.41	824	SAMN11465778	P. Kirschner
Plagiolepis taurica	178_1	178	1	0	0	0	48.475	27.805	196	SAMN11465779	P. Kirschner & E. Zaveska
Plagiolepis taurica	178_2	178	1	0	0	0	48.475	27.805	196	SAMN11465780	P. Kirschner & E. Zaveska
Plagiolepis taurica	178_3	178	1	0	0	0	48.475	27.805	196	SAMN11465781	P. Kirschner & E. Zaveska
Plagiolepis taurica	179_1	179	1	0	0	0	47.454	29.338	88	SAMN11465782	P. Kirschner & E. Zaveska
Plagiolepis taurica	179_2	179	1	0	1	0	47.454	29.338	88	SAMN11465783	P. Kirschner & E. Zaveska
Plagiolepis taurica	179_3	179	1	0	1	0	47.454	29.338	88	SAMN11465784	P. Kirschner & E. Zaveska
Plagiolepis taurica	18_1	18	1	0	0	0	45.048	6.787	1123	SAMN11465788	E. Trucchi
Plagiolepis taurica	18_2	18	1	1	1	1	45.048	6.787	1123	SAMN11465789	E. Trucchi
Plagiolepis taurica	18_3	18	1	0	0	0	45.048	6.787	1123	SAMN11465790	E. Trucchi
Plagiolepis taurica	181_1	181	1	0	1	0	48.469	28.455	226	SAMN11465785	P. Kirschner & E. Zaveska
Plagiolepis taurica	181_2	181	1	0	1	0	48.469	28.455	226	SAMN11465786	P. Kirschner & E. Zaveska
Plagiolepis taurica	181_3	181	1	0	0	0	48.469	28.455	226	SAMN11465787	P. Kirschner & E. Zaveska
Plagiolepis taurica	182_1	182	1	1	1	1	51.372	11.055	208	SAMN11465791	E. Zaveska
Plagiolepis taurica	182_2	182	1	0	1	0	51.372	11.055	208	SAMN11465792	E. Zaveska
Plagiolepis taurica	183_1	183	1	0	0	0	46.532	14.1	485	SAMN11465793	Birgit Schlick-Steiner
Plagiolepis taurica	183_2	183	1	0	0	0	46.532	14.1	485	SAMN11465794	Birgit Schlick-Steiner
Plagiolepis taurica	183_3	183	1	0	0	0	46.532	14.1	485	SAMN11465795	Birgit Schlick-Steiner
Plagiolepis taurica	184_1	184	1	1	0	1	45.988	14.402	310	SAMN11465796	G. Bracko
Plagiolepis taurica	184_2	184	1	0	1	1	45.988	14.402	310	SAMN11465797	G. Bracko
Plagiolepis taurica	185_1	185	1	0	0	0	46.051	14.41	295	SAMN11465798	G. Bracko
Plagiolepis taurica	187_1	187	1	0	0	0	49.807	7.943	184	SAMN11465799	P. Kirschner
Plagiolepis taurica	187_2	187	1	0	0	0	49.807	7.943	184	SAMN11465800	P. Kirschner
Plagiolepis taurica	187_3	187	1	0	0	0	49.807	7.943	184	SAMN11465801	P. Kirschner
Plagiolepis taurica	27_1	27	1	1	1	1	45.217	6.702	1234	SAMN11465802	E. Trucchi
Plagiolepis taurica	27_2	27	1	0	1	0	45.217	6.702	1234	SAMN11465803	E. Trucchi
Plagiolepis taurica	27_3	27	1	0	1	1	45.217	6.702	1234	SAMN11465804	E. Trucchi
Plagiolepis taurica	28_1	28	1	0	0	0	45.206	6.606	1071	SAMN11465805	E. Trucchi
Plagiolepis taurica	28_2	28	1	0	0	0	45.206	6.606	1071	SAMN11465806	E. Trucchi
Plagiolepis taurica	28_3	28	1	1	1	1	45.206	6.606	1071	SAMN11465807	E. Trucchi
Plagiolepis taurica	29_1	29	1	0	0	0	45.232	6.458	798	SAMN11465808	E. Trucchi
Plagiolepis taurica	29_2	29	1	0	0	0	45.232	6.458	798	SAMN11465809	E. Trucchi
Plagiolepis taurica	30_1	30	1	0	0	0	45.556	6.631	768	SAMN11465810	E. Trucchi
Plagiolepis taurica	30_2	30	1	1	1	1	45.556	6.631	768	SAMN11465811	E. Trucchi
Plagiolepis taurica	30_3	30	1	1	1	1	45.556	6.631	768	SAMN11465812	E. Trucchi
Plagiolepis taurica	34_1	34	1	0	0	0	45.574	6.715	915	SAMN11465813	E. Trucchi
Plagiolepis taurica	34_2	34	1	0	0	0	45.574	6.715	915	SAMN11465814	E. Trucchi
Plagiolepis taurica	34_3	34	1	0	1	0	45.574	6.715	915	SAMN11465815	E. Trucchi
Plagiolepis taurica	38_1	38	1	0	1	1	44.864	6.589	1260	SAMN11465816	E. Trucchi
Plagiolepis taurica	38_2	38	1	0	0	0	44.864	6.589	1260	SAMN11465817	E. Trucchi
Plagiolepis taurica	38_3	38	1	1	1	1	44.864	6.589	1260	SAMN11465818	E. Trucchi
Plagiolepis taurica	397_1	397	1	0	0	0	42.316	13.557	839	SAMN11465819	P. Kirschner, B. Frajman
Plagiolepis taurica	397_2	397	1	0	0	0	42.316	13.557	839	SAMN11465820	P. Kirschner, B. Frajman
Plagiolepis taurica	397_3	397	1	1	1	1	42.316	13.557	839	SAMN11465821	P. Kirschner, B. Frajman
Plagiolepis taurica	398_1	398	1	0	0	0	42.058	14.27	628	SAMN11465822	P. Kirschner, B. Frajman
Plagiolepis taurica	398_2	398	1	1	1	1	42.058	14.27	628	SAMN11465823	P. Kirschner, B. Frajman
Plagiolepis taurica	4_1	4	1	0	1	0	46.168	7.238	1040	SAMN11465832	E. Trucchi
Plagiolepis taurica	4_2	4	1	0	1	0	46.168	7.238	1040	SAMN11465835	E. Trucchi
Plagiolepis taurica	4_3	4	1	0	1	0	46.168	7.238	1040	SAMN11465836	E. Trucchi
Plagiolepis taurica	40_1	40	1	0	1	0	44.671	6.629	1036	SAMN11465825	E. Trucchi
Plagiolepis taurica	40_2	40	1	1	1	1	44.671	6.629	1036	SAMN11465826	E. Trucchi
Plagiolepis taurica	40_3	40	1	0	0	0	44.671	6.629	1036	SAMN11465827	E. Trucchi
Plagiolepis taurica	401_1	401	1	1	0	1	46.013	12.729	69	SAMN11465824	P. Kirschner, B. Frajman
Plagiolepis taurica	403_1	403	1	1	1	1	44.237	5.471	844	SAMN11465828	A. Hilpold, P. Schönswetter, M. Prahmsohler
Plagiolepis taurica	41_1	41	1	1	1	1	44.621	6.544	874	SAMN11465829	E. Trucchi
Plagiolepis taurica	41_2	41	1	0	1	1	44.621	6.544	874	SAMN11465830	E. Trucchi
Plagiolepis taurica	41_3	41	1	0	1	1	44.621	6.544	874	SAMN11465831	E. Trucchi
Plagiolepis taurica	420_1	420	1	0	0	0	48.929	11.349	441	SAMN11465833	E. Zaveska
Plagiolepis taurica	420_2	420	1	0	0	0	48.929	11.349	441	SAMN11465834	E. Zaveska
Plagiolepis taurica	436_1	436	1	1	1	1	48.396	15.524	256	SAMN11465837	E. Zaveska
Plagiolepis taurica	436_2	436	1	0	1	1	48.396	15.524	256	SAMN11465838	E. Zaveska
Plagiolepis taurica	436_3	436	1	0	0	0	48.396	15.524	256	SAMN11465839	E. Zaveska
Plagiolepis taurica	44_1	44	1	1	1	1	43.807	7.454	598	SAMN11465842	E. Trucchi
Plagiolepis taurica	441_1	441	1	0	0	0	43.625	3.36	275	SAMN11465840	R. Blatrix
Plagiolepis taurica	441_2	441	1	0	1	0	43.625	3.36	275	SAMN11465841	R. Blatrix
Plagiolepis taurica	444_1	444	1	0	0	0	44.225	16.067	600	SAMN11465843	P. Kirschner
Plagiolepis taurica	444_2	444	1	1	1	1	44.225	16.067	600	SAMN11465844	P. Kirschner
Plagiolepis taurica	444_3	444	1	0	0	1	44.225	16.067	600	SAMN11465845	P. Kirschner
Plagiolepis taurica	446_1	446	1	0	0	0	42.643	3.03274	1	SAMN11465846	C. Lebas
Plagiolepis taurica	446_2	446	1	0	1	0	42.643	3.03274	1	SAMN11465847	C. Lebas
Plagiolepis taurica	446_3	446	1	0	0	0	42.643	3.03274	1	SAMN11465848	C. Lebas
Plagiolepis taurica	54_1	54	1	0	0	0	40.225	21.591	836	SAMN11465849	P. Kirschner
Plagiolepis taurica	55_1	55	1	1	1	1	40.795	21.734	594	SAMN11465850	P. Kirschner
Plagiolepis taurica	55_2	55	1	0	0	0	40.795	21.734	594	SAMN11465851	P. Kirschner
Plagiolepis taurica	57_1	57	1	0	0	0	41.183	22.718	215	SAMN11465852	P. Kirschner
Plagiolepis taurica	57_2	57	1	0	0	0	41.183	22.718	215	SAMN11465853	P. Kirschner
Plagiolepis taurica	57_3	57	1	0	0	0	41.183	22.718	215	SAMN11465854	P. Kirschner
Plagiolepis taurica	61_1	61	1	0	0	0	42.125	22.994	427	SAMN11465855	P. Kirschner
Plagiolepis taurica	61_2	61	1	0	0	0	42.125	22.994	427	SAMN11465856	P. Kirschner
Plagiolepis taurica	61_3	61	1	1	1	1	42.125	22.994	427	SAMN11465857	P. Kirschner
Plagiolepis taurica	64_1	64	1	0	0	0	43.207	27.709	75	SAMN11465858	P. Kirschner
Plagiolepis taurica	67_1	67	1	0	1	0	44.168	28.409	21	SAMN11465859	P. Kirschner
Plagiolepis taurica	79_1	79	1	1	0	1	47.468	18.945	247	SAMN11465860	P. Kirschner
Plagiolepis taurica	79_2	79	1	0	0	0	47.468	18.945	247	SAMN11465861	P. Kirschner
Plagiolepis taurica	79_3	79	1	0	0	1	47.468	18.945	247	SAMN11465862	P. Kirschner
Plagiolepis taurica	80_1	80	1	1	0	1	47.789	19.966	269	SAMN11465863	P. Kirschner
Plagiolepis taurica	80_2	80	1	0	1	1	47.789	19.966	269	SAMN11465864	P. Kirschner
Plagiolepis taurica	83_1	83	1	0	0	0	46.966	17.863	218	SAMN11465865	P. Kirschner
Plagiolepis taurica	83_2	83	1	0	0	0	46.966	17.863	218	SAMN11465866	P. Kirschner
Plagiolepis taurica	83_3	83	1	1	0	1	46.966	17.863	218	SAMN11465867	P. Kirschner
Plagiolepis taurica	88_1	88	1	1	1	1	45.132	19.574	197	SAMN11465868	P. Kirschner
Plagiolepis taurica	88_2	88	1	1	0	1	45.132	19.574	197	SAMN11465869	P. Kirschner
Plagiolepis taurica	88_3	88	1	0	1	1	45.132	19.574	197	SAMN11465870	P. Kirschner
Plagiolepis taurica	9_1	9	1	0	1	0	45.759	7.056	961	SAMN11465871	E. Trucchi
Plagiolepis taurica	9_2	9	1	0	0	0	45.759	7.056	961	SAMN11465872	E. Trucchi
Plagiolepis taurica	9_3	9	1	0	1	0	45.759	7.056	961	SAMN11465873	E. Trucchi
Plagiolepis taurica	92_1	92	1	1	0	1	49.109	16.186	374	SAMN11465874	P. Kirschner
Plagiolepis taurica	92_2	92	1	0	0	1	49.109	16.186	374	SAMN11465875	P. Kirschner
Plagiolepis taurica	92_3	92	1	1	1	1	49.109	16.186	374	SAMN11465876	P. Kirschner
Plagiolepis taurica	94_1	94	1	1	1	1	46.648	10.973	564	SAMN11465877	P. Kirschner
Plagiolepis taurica	94_2	94	1	0	0	0	46.648	10.973	564	SAMN11465878	P. Kirschner
Plagiolepis taurica	94_3	94	1	0	0	0	46.648	10.973	564	SAMN11465879	P. Kirschner
Plagiolepis taurica	97_1	97	1	0	0	0	46.633	10.724	1097	SAMN11465880	P. Kirschner
Stenobothrus nigromaculatus	100_1	100	1	0	0	0	46.6328	10.724	1097	SAMN11466169	P. Kirschner
Stenobothrus nigromaculatus	100_2	100	1	0	0	0	46.6328	10.724	1097	SAMN11466170	P. Kirschner
Stenobothrus nigromaculatus	100_3	100	1	0	0	0	46.6328	10.724	1097	SAMN11466172	P. Kirschner
Stenobothrus nigromaculatus	120_1	120	1	0	0	0	47.4465	10.6342	925	SAMN11466220	P. Kirschner
Stenobothrus nigromaculatus	120_2	120	1	0	0	0	47.4465	10.6342	925	SAMN11466221	P. Kirschner
Stenobothrus nigromaculatus	120_3	120	1	0	0	0	47.4465	10.6342	925	SAMN11466222	P. Kirschner
Stenobothrus nigromaculatus	141_1	141	1	0	0	0	45.7186	14.0196	552	SAMN11466211	B. Frajman & P. Kirschner
Stenobothrus nigromaculatus	141_2	141	1	1	1	1	45.7186	14.0196	552	SAMN11466212	B. Frajman & P. Kirschner
Stenobothrus nigromaculatus	141_3	141	1	1	1	0	45.7186	14.0196	552	SAMN11466213	B. Frajman & P. Kirschner
Stenobothrus nigromaculatus	142_1	142	1	0	0	0	45.2659	14.1839	833	SAMN11466173	P. Kirschner
Stenobothrus nigromaculatus	142_2	142	1	0	0	0	45.2659	14.1839	833	SAMN11466174	P. Kirschner
Stenobothrus nigromaculatus	154_1	154	1	1	1	1	42.4509	12.9846	1710	SAMN11466214	B. Frajman & P. Kirschner
Stenobothrus nigromaculatus	154_2	154	1	0	0	0	42.4509	12.9846	1710	SAMN11466215	B. Frajman & P. Kirschner
Stenobothrus nigromaculatus	154_3	154	1	1	1	1	42.4509	12.9846	1710	SAMN11466216	B. Frajman & P. Kirschner
Stenobothrus nigromaculatus	156_1	156	1	0	0	0	42.4421	13.5838	1831	SAMN11466217	B. Frajman & P. Kirschner
Stenobothrus nigromaculatus	156_2	156	1	0	0	0	42.4421	13.5838	1831	SAMN11466218	B. Frajman & P. Kirschner
Stenobothrus nigromaculatus	156_3	156	1	0	0	0	42.4421	13.5838	1831	SAMN11466219	B. Frajman & P. Kirschner
Stenobothrus nigromaculatus	164_1	164	1	0	0	0	49.817	7.83526	294	SAMN11466185	P. Kirschner
Stenobothrus nigromaculatus	164_2	164	1	1	1	1	49.817	7.83526	294	SAMN11466186	P. Kirschner
Stenobothrus nigromaculatus	164_3	164	1	1	1	1	49.817	7.83526	294	SAMN11466187	P. Kirschner
Stenobothrus nigromaculatus	169_1	169	1	1	1	0	48.9291	11.349	441	SAMN11466205	E. Zaveska
Stenobothrus nigromaculatus	169_2	169	1	0	0	0	48.9291	11.349	441	SAMN11466206	E. Zaveska
Stenobothrus nigromaculatus	169_3	169	1	0	0	0	48.9291	11.349	441	SAMN11466207	E. Zaveska
Stenobothrus nigromaculatus	172_1	172	1	0	0	0	51.3561	11.1016	133	SAMN11466208	E. Zaveska
Stenobothrus nigromaculatus	172_2	172	1	0	0	0	51.3561	11.1016	133	SAMN11466209	E. Zaveska
Stenobothrus nigromaculatus	172_3	172	1	0	0	0	51.3561	11.1016	133	SAMN11466210	E. Zaveska
Stenobothrus nigromaculatus	18_1	18	1	1	1	1	44.5525	4.019	1128	SAMN11466197	A. Hilpold, P. Schönswetter, M. Prahmsohler
Stenobothrus nigromaculatus	18_2	18	1	0	0	0	44.5525	4.019	1128	SAMN11466198	A. Hilpold, P. Schönswetter, M. Prahmsohler
Stenobothrus nigromaculatus	188_1	188	1	0	0	0	48.3959	15.5244	256	SAMN11466223	E. Zaveska
Stenobothrus nigromaculatus	188_2	188	1	0	0	0	48.3959	15.5244	256	SAMN11466224	E. Zaveska
Stenobothrus nigromaculatus	188_3	188	1	0	0	0	48.3959	15.5244	256	SAMN11466225	E. Zaveska
Stenobothrus nigromaculatus	195_2	195	1	0	0	0	49.1092	16.1859	374	SAMN11466123	P. Kirschner
Stenobothrus nigromaculatus	195_3	195	1	0	0	0	49.1092	16.1859	374	SAMN11466124	P. Kirschner
Stenobothrus nigromaculatus	207_1	207	1	0	0	0	47.9528	16.7722	122	SAMN11466171	P. Kirschner
Stenobothrus nigromaculatus	215_1	215	1	0	0	0	46.9663	17.8626	218	SAMN11466125	P. Kirschner
Stenobothrus nigromaculatus	215_2	215	1	0	0	0	46.9663	17.8626	218	SAMN11466126	P. Kirschner
Stenobothrus nigromaculatus	215_3	215	1	0	0	0	46.9663	17.8626	218	SAMN11466127	P. Kirschner
Stenobothrus nigromaculatus	232_1	232	1	0	0	0	46.8449	23.7344	414	SAMN11466131	P. Kirschner
Stenobothrus nigromaculatus	260_1	260	1	0	0	0	42.7261	24.3392	981	SAMN11466128	P. Kirschner
Stenobothrus nigromaculatus	260_2	260	1	0	0	0	42.7261	24.3392	981	SAMN11466129	P. Kirschner
Stenobothrus nigromaculatus	260_3	260	1	0	0	0	42.7261	24.3392	981	SAMN11466130	P. Kirschner
Stenobothrus nigromaculatus	269_1	269	1	0	0	0	48.4748	27.8048	196	SAMN11466176	P. Kirschner & E. Zaveska
Stenobothrus nigromaculatus	269_2	269	1	0	0	0	48.4748	27.8048	196	SAMN11466177	P. Kirschner & E. Zaveska
Stenobothrus nigromaculatus	269_3	269	1	0	0	0	48.4748	27.8048	196	SAMN11466178	P. Kirschner & E. Zaveska
Stenobothrus nigromaculatus	270_1	270	1	0	0	0	48.4686	28.4554	226	SAMN11466182	P. Kirschner & E. Zaveska
Stenobothrus nigromaculatus	270_2	270	1	0	0	0	48.4686	28.4554	226	SAMN11466183	P. Kirschner & E. Zaveska
Stenobothrus nigromaculatus	270_3	270	1	0	0	0	48.4686	28.4554	226	SAMN11466184	P. Kirschner & E. Zaveska
Stenobothrus nigromaculatus	277_2	277	1	0	0	0	46.7674	29.2525	123	SAMN11466180	P. Kirschner & E. Zaveska
Stenobothrus nigromaculatus	277_3	277	1	0	0	0	46.7674	29.2525	123	SAMN11466181	P. Kirschner & E. Zaveska
Stenobothrus nigromaculatus	310_1	310	1	1	1	0	50.3592	57.3547	259	SAMN11466121	A. Hilpold
Stenobothrus nigromaculatus	35_1	35	1	1	1	1	44.7587	6.7993	1371	SAMN11466199	A. Hilpold, P. Schönswetter, M. Prahmsohler
Stenobothrus nigromaculatus	42_1	42	1	0	0	0	44.8146	6.5674	1166	SAMN11466146	E. Trucchi
Stenobothrus nigromaculatus	42_2	42	1	0	0	0	44.8146	6.5674	1166	SAMN11466147	E. Trucchi
Stenobothrus nigromaculatus	42_3	42	1	0	0	0	44.8146	6.5674	1166	SAMN11466142	E. Trucchi
Stenobothrus nigromaculatus	44_1	44	1	1	1	1	44.905	6.656	1351	SAMN11466194	A. Hilpold, P. Schönswetter, M. Prahmsohler
Stenobothrus nigromaculatus	44_2	44	1	1	1	1	44.905	6.656	1351	SAMN11466195	A. Hilpold, P. Schönswetter, M. Prahmsohler
Stenobothrus nigromaculatus	44_3	44	1	1	1	1	44.905	6.656	1351	SAMN11466196	A. Hilpold, P. Schönswetter, M. Prahmsohler
Stenobothrus nigromaculatus	47_1	47	1	0	0	0	45.0477	6.78738	1123	SAMN11466154	E. Trucchi
Stenobothrus nigromaculatus	47_2	47	1	0	0	0	45.0477	6.78738	1123	SAMN11466155	E. Trucchi
Stenobothrus nigromaculatus	47_3	47	1	0	0	0	45.0477	6.78738	1123	SAMN11466156	E. Trucchi
Stenobothrus nigromaculatus	48_1	48	1	1	1	1	45.0428	6.8112	1099	SAMN11466188	A. Hilpold, P. Schönswetter, M. Prahmsohler
Stenobothrus nigromaculatus	48_2	48	1	1	1	1	45.0428	6.8112	1099	SAMN11466189	A. Hilpold, P. Schönswetter, M. Prahmsohler
Stenobothrus nigromaculatus	48_3	48	1	0	0	0	45.0428	6.8112	1099	SAMN11466190	A. Hilpold, P. Schönswetter, M. Prahmsohler
Stenobothrus nigromaculatus	50_2	50	1	0	0	0	45.0077	6.8151	1360	SAMN11466134	E. Trucchi
Stenobothrus nigromaculatus	50_3	50	1	0	0	0	45.0077	6.8151	1360	SAMN11466135	E. Trucchi
Stenobothrus nigromaculatus	51_1	51	1	0	0	0	44.9985	6.92099	1641	SAMN11466139	E. Trucchi
Stenobothrus nigromaculatus	51_2	51	1	0	0	0	44.9985	6.92099	1641	SAMN11466140	E. Trucchi
Stenobothrus nigromaculatus	51_3	51	1	0	0	0	44.9985	6.92099	1641	SAMN11466141	E. Trucchi
Stenobothrus nigromaculatus	6_1	6	1	1	1	0	42.3764	1.8088	1179	SAMN11466191	A. Hilpold, P. Schönswetter, M. Prahmsohler
Stenobothrus nigromaculatus	6_2	6	1	0	0	0	42.3764	1.8088	1179	SAMN11466192	A. Hilpold, P. Schönswetter, M. Prahmsohler
Stenobothrus nigromaculatus	6_3	6	1	1	1	1	42.3764	1.8088	1179	SAMN11466193	A. Hilpold, P. Schönswetter, M. Prahmsohler
Stenobothrus nigromaculatus	76_1	76	1	0	0	0	45.6825	7.23721	1280	SAMN11466151	E. Trucchi
Stenobothrus nigromaculatus	76_2	76	1	0	0	0	45.6825	7.23721	1280	SAMN11466152	E. Trucchi
Stenobothrus nigromaculatus	76_3	76	1	0	0	0	45.6825	7.23721	1280	SAMN11466153	E. Trucchi
Stenobothrus nigromaculatus	77_1	77	1	0	0	0	45.7596	7.4392	1357	SAMN11466162	E. Trucchi
Stenobothrus nigromaculatus	77_2	77	1	0	0	0	45.7596	7.4392	1357	SAMN11466163	E. Trucchi
Stenobothrus nigromaculatus	77_3	77	1	1	1	1	45.7596	7.4392	1357	SAMN11466164	E. Trucchi
Stenobothrus nigromaculatus	78_1	78	1	0	0	0	45.7402	7.68391	1180	SAMN11466166	E. Trucchi
Stenobothrus nigromaculatus	78_2	78	1	0	0	0	45.7402	7.68391	1180	SAMN11466167	E. Trucchi
Stenobothrus nigromaculatus	78_3	78	1	0	0	0	45.7402	7.68391	1180	SAMN11466168	E. Trucchi
Stenobothrus nigromaculatus	80_1	80	1	0	0	0	46.1676	7.23763	1040	SAMN11466157	E. Trucchi
Stenobothrus nigromaculatus	80_2	80	1	0	0	0	46.1676	7.23763	1040	SAMN11466158	E. Trucchi
Stenobothrus nigromaculatus	80_3	80	1	0	0	0	46.1676	7.23763	1040	SAMN11466159	E. Trucchi
Stenobothrus nigromaculatus	84_1	84	1	0	0	0	46.17	7.44918	1453	SAMN11466148	E. Trucchi
Stenobothrus nigromaculatus	84_2	84	1	0	0	0	46.17	7.44918	1453	SAMN11466149	E. Trucchi
Stenobothrus nigromaculatus	84_3	84	1	0	0	0	46.17	7.44918	1453	SAMN11466150	E. Trucchi
Stenobothrus nigromaculatus	89_1	89	1	0	0	0	46.2762	7.86455	1390	SAMN11466160	E. Trucchi
Stenobothrus nigromaculatus	89_2	89	1	0	0	0	46.2762	7.86455	1390	SAMN11466161	E. Trucchi
Stenobothrus nigromaculatus	89_3	89	1	0	0	0	46.2762	7.86455	1390	SAMN11466165	E. Trucchi
Stenobothrus nigromaculatus	9_1	9	1	1	1	1	42.5004	2.4094	1709	SAMN11466200	A. Hilpold, P. Schönswetter, M. Prahmsohler
Stenobothrus nigromaculatus	9_2	9	1	1	1	1	42.5004	2.4094	1709	SAMN11466201	A. Hilpold, P. Schönswetter, M. Prahmsohler
Stenobothrus nigromaculatus	90_1	90	1	0	0	0	46.1285	8.94596	1221	SAMN11466143	E. Trucchi
Stenobothrus nigromaculatus	90_2	90	1	0	0	0	46.1285	8.94596	1221	SAMN11466144	E. Trucchi
Stenobothrus nigromaculatus	90_3	90	1	1	1	0	46.1285	8.94596	1221	SAMN11466145	E. Trucchi
Stenobothrus nigromaculatus	94_1	94	1	1	1	1	46.6792	10.5598	1062	SAMN11466202	P. Kirschner & P. Schönswetter
Stenobothrus nigromaculatus	94_2	94	1	1	1	1	46.6792	10.5598	1062	SAMN11466203	P. Kirschner & P. Schönswetter
Stenobothrus nigromaculatus	94_3	94	1	0	0	0	46.6792	10.5598	1062	SAMN11466204	P. Kirschner & P. Schönswetter
Stipa capillata	100_1	100	1	0	0	1	46.633	10.724	1097	SAMN11479908	P. Kirschner
Stipa capillata	100_4	100	1	0	0	1	46.633	10.724	1097	SAMN11479906	P. Kirschner
Stipa capillata	100_5	100	1	1	0	1	46.633	10.724	1097	SAMN11479907	P. Kirschner
Stipa capillata	101_1	101	1	0	1	1	46.628	10.809	777	SAMN11479834	P. Schönswetter
Stipa capillata	101_2	101	1	1	1	1	46.628	10.809	777	SAMN11479835	P. Schönswetter
Stipa capillata	101_3	101	1	1	1	1	46.628	10.809	777	SAMN11479836	P. Schönswetter
Stipa capillata	108_1	108	1	0	1	1	46.834	10.377	1277	SAMN11479806	E. Trucchi
Stipa capillata	108_2	108	1	0	0	1	46.834	10.377	1277	SAMN11479805	E. Trucchi
Stipa capillata	108_5	108	1	1	1	1	46.834	10.377	1277	SAMN11479807	E. Trucchi
Stipa capillata	111_1	111	1	0	1	1	46.972	10.54	1000	SAMN11479787	P. Kirschner
Stipa capillata	111_2	111	1	0	1	1	46.972	10.54	1000	SAMN11479788	P. Kirschner
Stipa capillata	111_3	111	1	0	0	1	46.972	10.54	1000	SAMN11479789	P. Kirschner
Stipa capillata	115_1	115	1	0	0	1	47.116	10.627	1004	SAMN11479918	E. Falkeis
Stipa capillata	115_2	115	1	0	0	1	47.116	10.627	1004	SAMN11479919	E. Falkeis
Stipa capillata	115_3	115	1	0	0	1	47.116	10.627	1004	SAMN11479920	E. Falkeis
Stipa capillata	119_1	119	1	0	1	1	47.276	10.946	653	SAMN11479752	P. Schönswetter & M. Thalinger
Stipa capillata	119_2	119	1	0	0	1	47.276	10.946	653	SAMN11479753	P. Schönswetter & M. Thalinger
Stipa capillata	119_3	119	1	0	1	1	47.276	10.946	653	SAMN11479754	P. Schönswetter & M. Thalinger
Stipa capillata	12_1	12	1	0	0	1	42.207	3.02	10	SAMN11479937	A. Hilpold & M. Prahmsohler
Stipa capillata	12_2	12	1	0	0	1	42.207	3.02	10	SAMN11479938	A. Hilpold & M. Prahmsohler
Stipa capillata	12_3	12	1	0	0	1	42.207	3.02	10	SAMN11479939	A. Hilpold & M. Prahmsohler
Stipa capillata	122_1	122	1	0	0	1	47.195	11.414	852	SAMN11479749	P. Schönswetter
Stipa capillata	122_2	122	1	0	0	1	47.195	11.414	852	SAMN11479750	P. Schönswetter
Stipa capillata	122_4	122	1	1	0	1	47.195	11.414	852	SAMN11479751	P. Schönswetter
Stipa capillata	123_1	123	1	0	0	1	46.884	11.456	1047	SAMN11479778	P. Kirschner
Stipa capillata	123_2	123	1	0	0	1	46.884	11.456	1047	SAMN11479779	P. Kirschner
Stipa capillata	123_3	123	1	0	0	1	46.884	11.456	1047	SAMN11479780	P. Kirschner
Stipa capillata	125_1	125	1	0	0	1	46.662	11.602	767	SAMN11479784	P. Kirschner
Stipa capillata	125_2	125	1	0	0	1	46.662	11.602	767	SAMN11479785	P. Kirschner
Stipa capillata	125_3	125	1	0	0	1	46.662	11.602	767	SAMN11479786	P. Kirschner
Stipa capillata	128_1	128	1	0	0	1	46.276	11.433	880	SAMN11479775	B. Frajman & P. Schönswetter
Stipa capillata	128_2	128	1	0	0	1	46.276	11.433	880	SAMN11479776	B. Frajman & P. Schönswetter
Stipa capillata	128_3	128	1	0	0	1	46.276	11.433	880	SAMN11479777	B. Frajman & P. Schönswetter
Stipa capillata	131_1	131	1	0	0	1	45.942	11.085	467	SAMN11479772	B. Frajman & P. Schönswetter
Stipa capillata	131_2	131	1	0	0	1	45.942	11.085	467	SAMN11479773	B. Frajman & P. Schönswetter
Stipa capillata	131_3	131	1	0	0	1	45.942	11.085	467	SAMN11479774	B. Frajman & P. Schönswetter
Stipa capillata	152_1	152	1	1	0	1	42.768	13.135	820	SAMN11479931	A. Hilpold & Sanchez-Meseguer Andrea
Stipa capillata	152_2	152	1	1	0	1	42.768	13.135	820	SAMN11479932	A. Hilpold & Sanchez-Meseguer Andrea
Stipa capillata	152_3	152	1	0	0	1	42.768	13.135	820	SAMN11479933	A. Hilpold & Sanchez-Meseguer Andrea
Stipa capillata	157_1	157	1	0	1	1	42.316	13.557	839	SAMN11479758	P. Kirschner, B. Frajman
Stipa capillata	157_2	157	1	0	1	1	42.316	13.557	839	SAMN11479759	P. Kirschner, B. Frajman
Stipa capillata	157_3	157	1	0	0	1	42.316	13.557	839	SAMN11479760	P. Kirschner, B. Frajman
Stipa capillata	161_1	161	1	0	1	1	41.694	15.767	635	SAMN11479761	B. Frajman & P. Kirschner
Stipa capillata	161_2	161	1	0	1	1	41.694	15.767	635	SAMN11479762	B. Frajman & P. Kirschner
Stipa capillata	161_3	161	1	0	1	1	41.694	15.767	635	SAMN11479763	B. Frajman & P. Kirschner
Stipa capillata	162_1	162	1	0	0	1	48.106	7.684	321	SAMN11479728	B. Frajman & P. Kirschner
Stipa capillata	162_2	162	1	0	0	1	48.106	7.684	321	SAMN11479729	B. Frajman & P. Kirschner
Stipa capillata	162_3	162	1	0	0	1	48.106	7.684	321	SAMN11479730	B. Frajman & P. Kirschner
Stipa capillata	163_1	163	1	0	1	1	49.818	7.832	232	SAMN11479725	B. Frajman & P. Kirschner
Stipa capillata	163_2	163	1	0	1	1	49.818	7.832	232	SAMN11479726	B. Frajman & P. Kirschner
Stipa capillata	163_3	163	1	0	1	1	49.818	7.832	232	SAMN11479727	B. Frajman & P. Kirschner
Stipa capillata	168_1	168	1	1	1	1	49.87	9.862	291	SAMN11479742	E. Zaveska
Stipa capillata	168_2	168	1	0	1	1	49.87	9.862	291	SAMN11479743	E. Zaveska
Stipa capillata	168_3	168	1	0	1	1	49.87	9.862	291	SAMN11479744	E. Zaveska
Stipa capillata	176_1	176	1	0	0	1	51.228	11.709	180	SAMN11479921	T. Wilhalm & E. Zippel
Stipa capillata	176_3	176	1	0	0	1	51.228	11.709	180	SAMN11479922	T. Wilhalm & E. Zippel
Stipa capillata	180_1	180	1	0	0	1	51.672	11.742	73	SAMN11479706	E.Zaveska
Stipa capillata	180_2	180	1	0	0	1	51.672	11.742	73	SAMN11479707	E.Zaveska
Stipa capillata	180_3	180	1	0	0	1	51.672	11.742	73	SAMN11479708	E.Zaveska
Stipa capillata	181_1	181	1	0	0	1	52.435	12.779	42	SAMN11479703	E.Zaveska
Stipa capillata	181_2	181	1	0	0	1	52.435	12.779	42	SAMN11479704	E.Zaveska
Stipa capillata	181_3	181	1	0	0	1	52.435	12.779	42	SAMN11479705	E.Zaveska
Stipa capillata	182_1	182	1	0	0	1	52.982	14.107	28	SAMN11479748	T. Wilhalm, E. Zippel
Stipa capillata	183_1	183	1	0	1	1	52.465	14.497	27	SAMN11479697	E.Zaveska
Stipa capillata	183_2	183	1	0	0	1	52.465	14.497	27	SAMN11479698	E.Zaveska
Stipa capillata	183_3	183	1	0	0	1	52.465	14.497	27	SAMN11479699	E.Zaveska
Stipa capillata	186_1	186	1	0	0	1	50.226	14.269	212	SAMN11479851	E. Zaveska
Stipa capillata	186_2	186	1	0	0	1	50.226	14.269	212	SAMN11479852	E. Zaveska
Stipa capillata	186_3	186	1	0	0	1	50.226	14.269	212	SAMN11479853	E. Zaveska
Stipa capillata	190_1	190	1	1	1	1	48.416	15.589	345	SAMN11479943	Pachschwöll Clemens
Stipa capillata	190_2	190	1	1	0	1	48.416	15.589	345	SAMN11479944	Pachschwöll Clemens
Stipa capillata	190_3	190	1	0	0	1	48.416	15.589	345	SAMN11479945	Pachschwöll Clemens
Stipa capillata	195_1	195	1	0	0	1	49.109	16.186	374	SAMN11479903	P. Kirschner
Stipa capillata	195_2	195	1	1	0	1	49.109	16.186	374	SAMN11479904	P. Kirschner
Stipa capillata	195_3	195	1	0	0	1	49.109	16.186	374	SAMN11479905	P. Kirschner
Stipa capillata	20_2	20	1	0	0	1	43.568	4.829	10	SAMN11479731	A. Hilpold, P. Schönswetter, M. Prahmsohler
Stipa capillata	20_3	20	1	0	0	1	43.568	4.829	10	SAMN11479732	A. Hilpold, P. Schönswetter, M. Prahmsohler
Stipa capillata	201_1	201	1	0	1	1	48.2	16.974	201	SAMN11479739	M. Slovak
Stipa capillata	201_2	201	1	0	1	1	48.2	16.974	201	SAMN11479740	M. Slovak
Stipa capillata	201_3	201	1	0	1	1	48.2	16.974	201	SAMN11479741	M. Slovak
Stipa capillata	210_1	210	1	0	0	1	47.777	16.584	190	SAMN11479915	P. Kirschner
Stipa capillata	210_2	210	1	0	0	1	47.777	16.584	190	SAMN11479916	P. Kirschner
Stipa capillata	210_3	210	1	0	0	1	47.777	16.584	190	SAMN11479917	P. Kirschner
Stipa capillata	212_1	212	1	0	0	1	47.711	17.677	113	SAMN11479883	P. Kirschner
Stipa capillata	212_2	212	1	0	0	1	47.711	17.677	113	SAMN11479884	P. Kirschner
Stipa capillata	212_3	212	1	0	0	1	47.711	17.677	113	SAMN11479885	P. Kirschner
Stipa capillata	215_1	215	1	0	0	1	46.966	17.863	218	SAMN11479892	P. Kirschner
Stipa capillata	215_2	215	1	1	0	1	46.966	17.863	218	SAMN11479893	P. Kirschner
Stipa capillata	215_3	215	1	0	0	1	46.966	17.863	218	SAMN11479894	P. Kirschner
Stipa capillata	217_1	217	1	0	0	1	45.882	18.244	205	SAMN11479764	B. Frajman & P. Schönswetter
Stipa capillata	217_2	217	1	1	0	1	45.882	18.244	205	SAMN11479765	B. Frajman & P. Schönswetter
Stipa capillata	218_1	218	1	1	1	1	47.768	18.522	109	SAMN11479854	E. Zaveska
Stipa capillata	218_2	218	1	1	0	1	47.768	18.522	109	SAMN11479855	E. Zaveska
Stipa capillata	218_3	218	1	0	1	1	47.768	18.522	109	SAMN11479856	E. Zaveska
Stipa capillata	224_1	224	1	0	0	1	46.883	19.401	105	SAMN11479895	P. Kirschner
Stipa capillata	224_2	224	1	0	0	1	46.883	19.401	105	SAMN11479896	P. Kirschner
Stipa capillata	224_3	224	1	0	0	1	46.883	19.401	105	SAMN11479897	P. Kirschner
Stipa capillata	225_1	225	1	0	0	1	47.789	19.966	269	SAMN11479889	P. Kirschner
Stipa capillata	225_2	225	1	1	0	1	47.789	19.966	269	SAMN11479890	P. Kirschner
Stipa capillata	225_3	225	1	0	0	1	47.789	19.966	269	SAMN11479891	P. Kirschner
Stipa capillata	229_1	229	1	0	0	1	48.125	21.352	132	SAMN11479880	P. Kirschner
Stipa capillata	229_2	229	1	0	0	1	48.125	21.352	132	SAMN11479881	P. Kirschner
Stipa capillata	229_3	229	1	0	0	1	48.125	21.352	132	SAMN11479882	P. Kirschner
Stipa capillata	234_1	234	1	0	0	1	46.564	23.969	479	SAMN11479877	P. Kirschner
Stipa capillata	234_2	234	1	0	0	1	46.564	23.969	479	SAMN11479878	P. Kirschner
Stipa capillata	234_3	234	1	0	0	1	46.564	23.969	479	SAMN11479879	P. Kirschner
Stipa capillata	237_1	237	1	0	0	1	45.824	24.184	458	SAMN11479857	E. Zaveska
Stipa capillata	237_2	237	1	0	0	1	45.824	24.184	458	SAMN11479858	E. Zaveska
Stipa capillata	237_3	237	1	0	0	1	45.824	24.184	458	SAMN11479859	E. Zaveska
Stipa capillata	239_1	239	1	0	0	1	45.104	19.631	187	SAMN11479898	P. Kirschner
Stipa capillata	239_2	239	1	0	0	1	45.104	19.631	187	SAMN11479899	P. Kirschner
Stipa capillata	239_3	239	1	0	0	1	45.104	19.631	187	SAMN11479900	P. Kirschner
Stipa capillata	243_1	243	1	0	0	1	44.864	21.06	135	SAMN11479901	P. Kirschner
Stipa capillata	243_2	243	1	0	0	1	44.864	21.06	135	SAMN11479902	P. Kirschner
Stipa capillata	247_1	247	1	1	0	1	43.461	20.669	369	SAMN11479923	B. Frajman & P. Schönswetter
Stipa capillata	247_2	247	1	1	0	1	43.461	20.669	369	SAMN11479924	B. Frajman & P. Schönswetter
Stipa capillata	247_3	247	1	0	0	1	43.461	20.669	369	SAMN11479925	B. Frajman & P. Schönswetter
Stipa capillata	254_1	254	1	0	1	1	40.795	21.734	594	SAMN11479860	P. Kirschner
Stipa capillata	254_2	254	1	0	1	1	40.795	21.734	594	SAMN11479861	P. Kirschner
Stipa capillata	257_1	257	1	1	0	1	41.532	23.434	544	SAMN11479862	P. Kirschner
Stipa capillata	257_2	257	1	0	0	1	41.532	23.434	544	SAMN11479863	P. Kirschner
Stipa capillata	257_3	257	1	0	0	1	41.532	23.434	544	SAMN11479864	P. Kirschner
Stipa capillata	261_1	261	1	1	1	1	53.327	18.383	80	SAMN11479745	E.Zaveska, F. Kolar
Stipa capillata	261_2	261	1	0	0	1	53.327	18.383	80	SAMN11479746	E.Zaveska, F. Kolar
Stipa capillata	261_3	261	1	0	0	1	53.327	18.383	80	SAMN11479747	E.Zaveska, F. Kolar
Stipa capillata	263_1	263	1	0	0	1	50.447	20.756		SAMN11479790	E. Klichowska
Stipa capillata	263_2	263	1	0	1	1	50.447	20.756		SAMN11479791	E. Klichowska
Stipa capillata	263_3	263	1	0	1	1	50.447	20.756		SAMN11479792	E. Klichowska
Stipa capillata	267_1	267	1	0	0	0	49.396	26.083	376	SAMN11479709	E.Zaveska, P. Kirschner
Stipa capillata	267_2	267	1	0	0	0	49.396	26.083	376	SAMN11479710	E.Zaveska, P. Kirschner
Stipa capillata	267_3	267	1	0	0	0	49.396	26.083	376	SAMN11479711	E.Zaveska, P. Kirschner
Stipa capillata	269_1	269	1	0	0	0	48.475	27.805	196	SAMN11479712	P. Kirschner & E. Zaveska
Stipa capillata	269_2	269	1	0	0	0	48.475	27.805	196	SAMN11479713	P. Kirschner & E. Zaveska
Stipa capillata	269_3	269	1	0	0	0	48.475	27.805	196	SAMN11479714	P. Kirschner & E. Zaveska
Stipa capillata	273_1	273	1	0	0	0	47.193	27.47	115	SAMN11479940	L. Ekrt
Stipa capillata	273_2	273	1	0	0	0	47.193	27.47	115	SAMN11479941	L. Ekrt
Stipa capillata	273_3	273	1	0	0	0	47.193	27.47	115	SAMN11479942	L. Ekrt
Stipa capillata	277_1	277	1	0	0	0	46.767	29.253	123	SAMN11479715	P. Kirschner & E. Zaveska
Stipa capillata	277_2	277	1	0	1	0	46.767	29.253	123	SAMN11479716	P. Kirschner & E. Zaveska
Stipa capillata	277_3	277	1	0	0	0	46.767	29.253	123	SAMN11479717	P. Kirschner & E. Zaveska
Stipa capillata	279_1	279	1	0	0	0	46.763	31.127	50	SAMN11479718	B. Frajman & P. Schönswetter
Stipa capillata	279_2	279	1	0	0	0	46.763	31.127	50	SAMN11479719	B. Frajman & P. Schönswetter
Stipa capillata	279_3	279	1	0	1	0	46.763	31.127	50	SAMN11479720	B. Frajman & P. Schönswetter
Stipa capillata	280_1	280	1	0	0	0	45.895	27.84	190	SAMN11479874	P. Kirschner
Stipa capillata	280_2	280	1	0	0	0	45.895	27.84	190	SAMN11479875	P. Kirschner
Stipa capillata	280_3	280	1	0	0	0	45.895	27.84	190	SAMN11479876	P. Kirschner
Stipa capillata	284_1	284	1	0	0	0	44.168	28.409	21	SAMN11479871	P. Kirschner
Stipa capillata	284_2	284	1	0	0	0	44.168	28.409	21	SAMN11479872	P. Kirschner
Stipa capillata	284_3	284	1	0	0	0	44.168	28.409	21	SAMN11479873	P. Kirschner
Stipa capillata	287_1	287	1	0	0	1	42.714	27.892	134	SAMN11479868	P. Kirschner
Stipa capillata	287_2	287	1	0	0	1	42.714	27.892	134	SAMN11479869	P. Kirschner
Stipa capillata	287_3	287	1	0	0	1	42.714	27.892	134	SAMN11479870	P. Kirschner
Stipa capillata	288_1	288	1	0	0	0	40.222	39.748	1680	SAMN11479814	B. Frajman, Ch. Gilli, M. Falch & P. Schönswetter
Stipa capillata	288_4	288	1	0	0	0	40.222	39.748	1680	SAMN11479815	B. Frajman, Ch. Gilli, M. Falch & P. Schönswetter
Stipa capillata	289_1	289	1	0	0	0	40.159	41.024	2050	SAMN11479811	B. Frajman, Ch. Gilli, M. Falch & P. Schönswetter
Stipa capillata	289_2	289	1	0	0	0	40.159	41.024	2050	SAMN11479812	B. Frajman, Ch. Gilli, M. Falch & P. Schönswetter
Stipa capillata	289_3	289	1	0	0	0	40.159	41.024	2050	SAMN11479813	B. Frajman, Ch. Gilli, M. Falch & P. Schönswetter
Stipa capillata	29_1	29	1	0	0	1	44.61	6.53	930	SAMN11479736	A. Hilpold, P. Schönswetter, M. Prahmsohler
Stipa capillata	29_2	29	1	0	1	1	44.61	6.53	930	SAMN11479737	A. Hilpold, P. Schönswetter, M. Prahmsohler
Stipa capillata	29_3	29	1	0	0	1	44.61	6.53	930	SAMN11479738	A. Hilpold, P. Schönswetter, M. Prahmsohler
Stipa capillata	293_1	293	1	0	0	0	41.849	44.632	505	SAMN11479692	P. Schönswetter & B. Frajman
Stipa capillata	293_2	293	1	0	0	0	41.849	44.632	505	SAMN11479693	P. Schönswetter & B. Frajman
Stipa capillata	297_1	297	1	0	0	0	41.496	45.291	644	SAMN11479724	P. Kirschner
Stipa capillata	30_1	30	1	1	0	1	44.621	6.544	874	SAMN11479802	E. Trucchi
Stipa capillata	30_2	30	1	0	0	1	44.621	6.544	874	SAMN11479803	E. Trucchi
Stipa capillata	30_3	30	1	0	0	1	44.621	6.544	874	SAMN11479804	E. Trucchi
Stipa capillata	301_1	301	1	0	0	0	40.456	45.328	1961	SAMN11479687	P. Schönswetter & B. Frajman
Stipa capillata	301_2	301	1	0	0	0	40.456	45.328	1961	SAMN11479688	P. Schönswetter & B. Frajman
Stipa capillata	301_3	301	1	0	0	0	40.456	45.328	1961	SAMN11479689	P. Schönswetter & B. Frajman
Stipa capillata	302_1	302	1	0	0	0	39.42	43.982	2195	SAMN11479808	B. Frajman, Ch. Gilli, M. Falch & P. Schönswetter
Stipa capillata	302_2	302	1	0	0	0	39.42	43.982	2195	SAMN11479809	B. Frajman, Ch. Gilli, M. Falch & P. Schönswetter
Stipa capillata	302_3	302	1	0	1	0	39.42	43.982	2195	SAMN11479810	B. Frajman, Ch. Gilli, M. Falch & P. Schönswetter
Stipa capillata	303_1	303	1	0	0	0	39.642	45.298	2256	SAMN11479690	P. Schönswetter & B. Frajman
Stipa capillata	303_2	303	1	0	0	0	39.642	45.298	2256	SAMN11479691	P. Schönswetter & B. Frajman
Stipa capillata	306_1	306	1	0	1	0	39.021	46.285	2150	SAMN11479694	L. Ekrt
Stipa capillata	306_2	306	1	0	1	0	39.021	46.285	2150	SAMN11479695	L. Ekrt
Stipa capillata	306_3	306	1	0	1	0	39.021	46.285	2150	SAMN11479696	L. Ekrt
Stipa capillata	309_1	309	1	0	0	0	50.339	57.265	260	SAMN11479819	A. Hilpold
Stipa capillata	309_2	309	1	0	0	0	50.339	57.265	260	SAMN11479820	A. Hilpold
Stipa capillata	309_3	309	1	0	0	0	50.339	57.265	260	SAMN11479821	A. Hilpold
Stipa capillata	311_1	311	1	0	1	0	50.64	57.779	306	SAMN11479825	A. Hilpold
Stipa capillata	311_2	311	1	0	0	0	50.64	57.779	306	SAMN11479826	A. Hilpold
Stipa capillata	311_3	311	1	0	1	0	50.64	57.779	306	SAMN11479827	A. Hilpold
Stipa capillata	312_1	312	1	0	1	0	42.179	72.777	1643	SAMN11479843	B. Erschbamer
Stipa capillata	312_2	312	1	0	1	0	42.179	72.777	1643	SAMN11479844	B. Erschbamer
Stipa capillata	313_1	313	1	0	1	0	42.568	74.476	2224	SAMN11479845	B. Erschbamer
Stipa capillata	313_2	313	1	0	1	0	42.568	74.476	2224	SAMN11479846	B. Erschbamer
Stipa capillata	313_3	313	1	0	1	0	42.568	74.476	2224	SAMN11479847	B. Erschbamer
Stipa capillata	314_1	314	1	0	1	0	43.838	75.431	976	SAMN11479837	B. Frajman & P. Schönswetter
Stipa capillata	314_2	314	1	0	1	0	43.838	75.431	976	SAMN11479838	B. Frajman & P. Schönswetter
Stipa capillata	314_3	314	1	0	0	0	43.838	75.431	976	SAMN11479839	B. Frajman & P. Schönswetter
Stipa capillata	315_1	315	1	0	0	0	41.335	76.058	2675	SAMN11479840	B. Erschbamer
Stipa capillata	315_2	315	1	0	0	0	41.335	76.058	2675	SAMN11479841	B. Erschbamer
Stipa capillata	315_3	315	1	0	0	0	41.335	76.058	2675	SAMN11479842	B. Erschbamer
Stipa capillata	316_1	316	1	0	0	0	44.221	77.705	945	SAMN11479816	A. Hilpold
Stipa capillata	316_2	316	1	0	0	0	44.221	77.705	945	SAMN11479817	A. Hilpold
Stipa capillata	316_3	316	1	0	1	0	44.221	77.705	945	SAMN11479818	A. Hilpold
Stipa capillata	38_1	38	1	0	1	1	44.787	6.874	1663	SAMN11479831	P. Schönswetter
Stipa capillata	38_2	38	1	0	0	1	44.787	6.874	1663	SAMN11479832	P. Schönswetter
Stipa capillata	38_3	38	1	0	1	1	44.787	6.874	1663	SAMN11479833	P. Schönswetter
Stipa capillata	43_1	43	1	0	0	1	44.864	6.589	1260	SAMN11479796	E. Trucchi
Stipa capillata	43_2	43	1	0	0	1	44.864	6.589	1260	SAMN11479797	E. Trucchi
Stipa capillata	43_3	43	1	0	1	1	44.864	6.589	1260	SAMN11479798	E. Trucchi
Stipa capillata	49_1	49	1	0	0	1	45.043	6.827	1090	SAMN11479927	E. Trucchi
Stipa capillata	49_2	49	1	0	0	1	45.043	6.827	1090	SAMN11479928	E. Trucchi
Stipa capillata	49_4	49	1	0	0	1	45.043	6.827	1090	SAMN11479926	E. Trucchi
Stipa capillata	50_3	50	1	0	0	1	45.008	6.815	1360	SAMN11479934	E. Trucchi
Stipa capillata	50_5	50	1	0	0	1	45.008	6.815	1360	SAMN11479935	E. Trucchi
Stipa capillata	50_6	50	1	1	0	1	45.008	6.815	1360	SAMN11479936	E. Trucchi
Stipa capillata	54_1	54	1	0	0	1	45.151	7.09	1217	SAMN11479909	E. Trucchi
Stipa capillata	54_2	54	1	0	0	1	45.151	7.09	1217	SAMN11479910	E. Trucchi
Stipa capillata	54_3	54	1	0	0	1	45.151	7.09	1217	SAMN11479911	E. Trucchi
Stipa capillata	55_1	55	1	0	1	1	45.145	7.122	520	SAMN11479828	P. Schönswetter
Stipa capillata	55_2	55	1	0	0	1	45.145	7.122	520	SAMN11479829	P. Schönswetter
Stipa capillata	55_3	55	1	1	1	1	45.145	7.122	520	SAMN11479830	P. Schönswetter
Stipa capillata	57_1	57	1	0	0	1	45.281	6.823	1399	SAMN11479793	E. Trucchi
Stipa capillata	57_2	57	1	0	1	1	45.281	6.823	1399	SAMN11479794	E. Trucchi
Stipa capillata	57_3	57	1	0	0	1	45.281	6.823	1399	SAMN11479795	E. Trucchi
Stipa capillata	64_1	64	1	0	0	1	45.232	6.458	798	SAMN11479700	E. Trucchi
Stipa capillata	64_2	64	1	0	0	1	45.232	6.458	798	SAMN11479701	E. Trucchi
Stipa capillata	64_3	64	1	0	0	1	45.232	6.458	798	SAMN11479702	E. Trucchi
Stipa capillata	65_1	65	1	1	0	1	45.307	6.357	748	SAMN11479781	E. Trucchi
Stipa capillata	65_2	65	1	0	0	1	45.307	6.357	748	SAMN11479782	E. Trucchi
Stipa capillata	65_3	65	1	0	0	1	45.307	6.357	748	SAMN11479783	E. Trucchi
Stipa capillata	66_1	66	1	0	0	1	45.556	6.631	768	SAMN11479721	E. Trucchi
Stipa capillata	66_2	66	1	0	0	1	45.556	6.631	768	SAMN11479722	E. Trucchi
Stipa capillata	66_3	66	1	1	0	1	45.556	6.631	768	SAMN11479723	E. Trucchi
Stipa capillata	67_1	67	1	0	1	1	45.574	6.715	915	SAMN11479756	E. Trucchi
Stipa capillata	67_3	67	1	0	0	1	45.574	6.715	915	SAMN11479757	E. Trucchi
Stipa capillata	67_4	67	1	0	0	1	45.574	6.715	915	SAMN11479755	E. Trucchi
Stipa capillata	7_1	7	1	0	0	0	42.376	1.814	1050	SAMN11479929	A. Hilpold & T. Wilhalm
Stipa capillata	7_2	7	1	0	0	0	42.376	1.814	1050	SAMN11479930	A. Hilpold & T. Wilhalm
Stipa capillata	70_1	70	1	0	0	1	45.623	6.759	932	SAMN11479733	E. Trucchi
Stipa capillata	70_2	70	1	0	0	1	45.623	6.759	932	SAMN11479734	E. Trucchi
Stipa capillata	70_3	70	1	0	0	1	45.623	6.759	932	SAMN11479735	E. Trucchi
Stipa capillata	71_1	71	1	1	0	1	45.766	7.024	1071	SAMN11479848	E. Trucchi
Stipa capillata	71_2	71	1	0	0	1	45.766	7.024	1071	SAMN11479849	E. Trucchi
Stipa capillata	71_3	71	1	0	1	1	45.766	7.024	1071	SAMN11479850	E. Trucchi
Stipa capillata	75_1	75	1	0	1	1	45.7	7.226	761	SAMN11479867	E. Trucchi
Stipa capillata	75_3	75	1	0	0	1	45.7	7.226	761	SAMN11479865	E. Trucchi
Stipa capillata	75_4	75	1	0	0	1	45.7	7.226	761	SAMN11479866	E. Trucchi
Stipa capillata	77_1	77	1	0	0	1	45.76	7.439	1357	SAMN11479887	E. Trucchi
Stipa capillata	77_2	77	1	0	1	1	45.76	7.439	1357	SAMN11479886	E. Trucchi
Stipa capillata	77_3	77	1	0	1	1	45.76	7.439	1357	SAMN11479888	E. Trucchi
Stipa capillata	80_1	80	1	0	0	1	46.168	7.238	1040	SAMN11479799	E. Trucchi
Stipa capillata	80_2	80	1	1	0	1	46.168	7.238	1040	SAMN11479800	E. Trucchi
Stipa capillata	80_3	80	1	0	0	1	46.168	7.238	1040	SAMN11479801	E. Trucchi
Stipa capillata	81_1	81	1	0	1	1	46.236	7.364	589	SAMN11479822	E. Trucchi
Stipa capillata	81_4	81	1	1	0	1	46.236	7.364	589	SAMN11479823	E. Trucchi
Stipa capillata	81_5	81	1	0	0	1	46.236	7.364	589	SAMN11479824	E. Trucchi
Stipa capillata	88_1	88	1	0	0	1	46.31	7.81	744	SAMN11479684	E. Trucchi
Stipa capillata	88_2	88	1	0	0	1	46.31	7.81	744	SAMN11479685	E. Trucchi
Stipa capillata	88_3	88	1	0	0	1	46.31	7.81	744	SAMN11479686	E. Trucchi
Stipa capillata	91_1	91	1	0	0	1	46.165	10.091	397	SAMN11479769	B. Frajman & P. Schönswetter
Stipa capillata	91_2	91	1	1	0	1	46.165	10.091	397	SAMN11479770	B. Frajman & P. Schönswetter
Stipa capillata	91_3	91	1	0	0	1	46.165	10.091	397	SAMN11479771	B. Frajman & P. Schönswetter
Stipa capillata	92_1	92	1	1	0	1	46.679	10.56	1059	SAMN11479912	P. Kirschner
Stipa capillata	92_2	92	1	0	0	1	46.679	10.56	1059	SAMN11479913	P. Kirschner
Stipa capillata	92_3	92	1	0	0	1	46.679	10.56	1059	SAMN11479914	P. Kirschner
Stipa capillata	93_1	93	1	0	1	1	46.178	10.318	717	SAMN11479766	B. Frajman & P. Schönswetter
Stipa capillata	93_2	93	1	0	0	1	46.178	10.318	717	SAMN11479767	B. Frajman & P. Schönswetter
Stipa capillata	93_3	93	1	0	1	1	46.178	10.318	717	SAMN11479768	B. Frajman & P. Schönswetter
